# Supplementary material for: Identification of cerebrospinal fluid and serum metabolomic biomarkers in first episode psychosis patients
Source: Transl Psychiatry. 2022 Jun 3;12:229. doi: 10.1038/s41398-022-02000-1 (PMC9166796; doi:10.1038/s41398-022-02000-1)
Supplement: Supplementary file 3 — Supplemental Tables S24 [file 41398_2022_2000_MOESM3_ESM.xlsx]

## Sheet: csf-nc18
Compound	Compund name	H+FollowUP.vs.H+Base.Log2.Fold.Change	H+FollowUP.vs.H+Base.Gaussian.AveExpr	H+FollowUP.vs.H+Base.Gaussian.p-value	H+FollowUP.vs.H+Base.Gaussian.FDR	P+FollowUP.vs.P+Base.Log2.Fold.Change	P+FollowUP.vs.P+Base.Gaussian.AveExpr	P+FollowUP.vs.P+Base.Gaussian.p-value	P+FollowUP.vs.P+Base.Gaussian.FDR	P+Base.vs.H+Base.Log2.Fold.Change	P+Base.vs.H+Base.Gaussian.AveExpr	P+Base.vs.H+Base.Gaussian.p-value	P+Base.vs.H+Base.Gaussian.FDR	P+Follow-Up.vs.H+FollowUp.Log2.Fold.Change	P+Follow-Up.vs.H+FollowUp.Gaussian.AveExpr	P+Follow-Up.vs.H+FollowUp.Gaussian.p-value	P+Follow-Up.vs.H+FollowUp.Gaussian.FDR
nC18.CSF.1	Phytuberin	-0.00292024	11.4498	0.236411	0.840249	0.00129103	11.4516	0.589866	0.804512	-0.000112943	11.4511	0.977354	0.992418	0.00370788	11.4504	0.401155	0.942595
nC18.CSF.10	Pregna-4,16-diene-3,11,20-trione	0.00121268	11.1821	0.723009	0.954897	0.00540845	11.179	0.187137	0.452633	-0.00510384	11.1787	0.322433	0.694362	-0.00106256	11.1822	0.770765	0.942595
nC18.CSF.100	methyl 8-[2-(2-formyl-vinyl)-3-hydroxy-5-oxo-cyclopentyl]-octanoate	0.000202522	11.019	0.963458	0.99877	0.00813287	11.0153	0.0503676	0.207332	-0.00710643	11.0145	0.132261	0.547817	-0.00027529	11.0195	0.959771	0.992964
nC18.CSF.101	C30 H6 N8 O23	-0.000235657	11.2069	0.969401	0.99877	0.0101241	11.2038	0.0756525	0.258377	-0.00860159	11.2027	0.160494	0.547817	0.00251033	11.2077	0.666779	0.942595
nC18.CSF.102	C27 H18 N3 O28 S2	-0.000490316	11.2224	0.914757	0.976403	0.00700149	11.2194	0.0481156	0.201716	-0.00638403	11.2188	0.172001	0.550582	0.000373794	11.2227	0.93484	0.987595
nC18.CSF.103	C9 N O3 S2	-0.00425342	11.202	0.668147	0.954897	0.0265947	11.1856	0.00678255	0.0594684	-0.0318089	11.1868	0.0149048	0.271046	-0.0009331	11.1994	0.934701	0.987595
nC18.CSF.104	<none> Esi-0.9579967	-0.00376563	11.27	0.557422	0.93723	-0.0259601	11.2639	0.000971918	0.0263424	0.00675208	11.2747	0.469461	0.805964	-0.0185358	11.2587	0.122544	0.942595
nC18.CSF.105	Glu Ile Ala Esi-8.555023	0.000849526	11.1114	0.814429	0.954897	0.00299509	11.1087	0.382943	0.639541	-0.0031625	11.1087	0.51821	0.833117	-0.00218004	11.1111	0.632208	0.942595
nC18.CSF.106	<none> Esi-0.9579967 :1	-0.00594893	11.2923	0.480347	0.923684	-0.00288514	11.281	0.778006	0.904616	-0.012326	11.2879	0.316342	0.684247	-0.00976299	11.2844	0.43258	0.942595
nC18.CSF.107	C28 H14 N O25 S	-0.0039588	11.155	0.508832	0.923684	0.0124655	11.1526	0.0294545	0.145873	-0.0108022	11.1513	0.0812729	0.459872	0.00607899	11.156	0.26651	0.942595
nC18.CSF.108	C22 H10 N5 O20 S	-0.00864095	11.0645	0.0538931	0.826591	0.00340548	11.0554	0.325265	0.582718	-0.0148108	11.0606	0.00279302	0.167454	-0.00307865	11.0585	0.463293	0.942595
nC18.CSF.109	C32 H16 N6 O28 S2	8.14772e-05	11.2298	0.977479	0.99877	0.00316982	11.2247	0.221114	0.486538	-0.00625876	11.226	0.169216	0.550582	-0.00367871	11.2281	0.33142	0.942595
nC18.CSF.11	C18 H8 O17	-0.00218544	11.1958	0.408129	0.902664	0.00134823	11.1949	0.543082	0.768453	-0.00237373	11.1953	0.515108	0.833117	0.000541328	11.1953	0.882395	0.97262
nC18.CSF.110	C30 H20 N14 O9	0.00173972	10.3249	0.860946	0.960738	-0.00100446	9.72549	0.825919	0.92375	-0.529964	9.98633	0.149815	0.547817	-0.694643	10.0119	0.116943	0.942595
nC18.CSF.111	C8 H4 O2	-0.00416142	11.1381	0.687947	0.954897	0.0258679	11.1265	0.00620297	0.0564011	-0.0284395	11.1265	0.0517615	0.398534	0.00530901	11.1371	0.679941	0.942595
nC18.CSF.112	L-Homotyrosine	-0.00114981	11.0597	0.682275	0.954897	0.00291286	11.0479	0.254573	0.508553	-0.0133661	11.0526	0.0274903	0.338486	-0.00990549	11.054	0.054355	0.942595
nC18.CSF.113	C17 H28 N2 O6	-0.00254297	11.1351	0.572275	0.94291	0.00170095	11.133	0.70064	0.873133	-0.0044714	11.1342	0.392991	0.745666	0.000253017	11.1337	0.963767	0.992964
nC18.CSF.114	C31 H12 N7 O27 S	0.000888462	11.213	0.785826	0.954897	-0.00192488	11.2095	0.440814	0.677042	-0.00174787	11.2113	0.683083	0.906506	-0.00522483	11.2109	0.162426	0.942595
nC18.CSF.115	C18 H28 N5 O4	0.00122752	11.0794	0.758431	0.954897	0.00426435	11.0824	0.280214	0.539549	0.00191793	11.0794	0.763572	0.940319	0.00387108	11.0826	0.561693	0.942595
nC18.CSF.116	C33 H20 N5 O29 S3	0.000230837	11.231	0.929342	0.981305	0.00279318	11.2232	0.241119	0.499533	-0.00849642	11.2258	0.146075	0.547817	-0.00674602	11.2278	0.224451	0.942595
nC18.CSF.117	Salicylic acid	0.0135024	11.0124	0.10527	0.840249	-0.00916633	11.0139	0.194499	0.457798	0.0111691	11.0129	0.257039	0.634203	-0.00821296	11.0135	0.43192	0.942595
nC18.CSF.118	<none> Esi-0.79600114	-0.00243976	11.2654	0.359459	0.860236	0.000753739	11.2635	0.692295	0.867663	-0.0026998	11.2645	0.308347	0.6766	-0.00103315	11.2643	0.640494	0.942595
nC18.CSF.119	cis-1,2-Dihydroxy-1,2-dihydro-8-carboxynaphthalene	0.000109464	11.2408	0.982154	0.99877	-0.00918704	11.2437	0.00854424	0.0639199	0.00804333	11.2446	0.0834688	0.462843	-0.00223793	11.24	0.699563	0.942595
nC18.CSF.12	C11 H10 O13 S	-0.00505218	11.059	0.0796942	0.840249	-0.000870886	11.0554	0.723848	0.883284	-0.00493444	11.0582	0.458212	0.78941	-0.00195119	11.0559	0.755883	0.942595
nC18.CSF.120	C17 H28 N2 O6 Esi-8.645014	0.00254728	11.0617	0.872157	0.968844	0.0330267	11.0691	0.0247068	0.13013	-0.00757237	11.0564	0.632115	0.874223	0.0225189	11.0749	0.146022	0.942595
nC18.CSF.121	Theophylline	0.00440309	10.3918	0.748443	0.954897	-0.00802647	9.94994	0.680164	0.866123	-0.432391	10.1525	0.248355	0.623396	-0.436362	10.1508	0.345157	0.942595
nC18.CSF.122	3-[6-(Carboxymethylene)cyclohexa-2,4-dien-1-ylidene]-2-oxopropanate	-0.00936947	11.1784	0.15542	0.840249	-0.00608049	11.1804	0.157146	0.409727	0.00142482	11.1827	0.86442	0.980723	0.00255994	11.1762	0.697714	0.942595
nC18.CSF.123	Aspidinol	0.00159734	10.9902	0.622523	0.94838	0.0015647	10.9909	0.579297	0.798339	0.00145988	10.9895	0.771764	0.941729	1.65878e-05	10.9917	0.997139	0.998464
nC18.CSF.124	C24 H12 N O27	-0.00460097	11.1213	0.390426	0.891774	0.0068716	11.1195	0.0988022	0.308993	-0.00740349	11.1195	0.17449	0.550582	0.00394753	11.1211	0.411814	0.942595
nC18.CSF.125	C4 H8 O	0.00174848	11.1737	0.772154	0.954897	-0.00637288	11.1895	0.230029	0.494665	0.0207292	11.1834	0.0348053	0.377722	0.0109008	11.1812	0.301831	0.942595
nC18.CSF.126	C6 H12 N5 O2 S2	0.00437162	11.2096	0.431941	0.906781	-0.00634458	11.2133	0.100394	0.311984	0.00913872	11.2124	0.170616	0.550582	-0.00163918	11.2109	0.76945	0.942595
nC18.CSF.127	Glyceric acid	-0.00539876	11.2489	0.72591	0.954897	0.00261068	11.2561	0.838505	0.931461	-0.000506484	11.2549	0.975224	0.992418	0.0135615	11.2508	0.430748	0.942595
nC18.CSF.128	?-hydroxyisobutyrate	-0.00941538	11.2276	0.164015	0.840249	0.00224264	11.2374	0.707283	0.874751	0.00421518	11.2344	0.62656	0.871505	0.0149102	11.2314	0.116455	0.942595
nC18.CSF.129	5-O-Feruloylquinic acid	-0.00202814	11.1701	0.793035	0.954897	-0.0180505	11.1766	0.00214111	0.0350428	0.0155386	11.1784	0.0742502	0.441808	-0.00281383	11.1688	0.767454	0.942595
nC18.CSF.13	C12 H4 N4 O12	0.00364634	11.0485	0.284138	0.840249	-0.000735344	11.0436	0.814646	0.91952	-0.00329633	11.0455	0.55919	0.837081	-0.00667291	11.0462	0.221321	0.942595
nC18.CSF.130	Pyroglutamic acid	-0.00518904	11.2209	0.0723899	0.826591	0.000876465	11.2313	0.737106	0.89213	0.00822337	11.2272	0.0769067	0.449538	0.0121758	11.226	0.0231525	0.710491
nC18.CSF.131	Uplandicine	-0.00289919	11.0335	0.343055	0.840249	-0.00150115	11.035	0.616113	0.820029	0.00098408	11.0355	0.905338	0.983453	0.00231364	11.0332	0.794996	0.942858
nC18.CSF.132	5-Methylangelicin	0.00308791	11.1238	0.698343	0.954897	-0.0321581	11.0966	0.000426942	0.0190571	-0.00743305	11.1166	0.603776	0.861785	-0.0467764	11.1015	0.00586967	0.411715
nC18.CSF.133	C3 H2 N O4	-0.000555542	11.2291	0.85158	0.960738	0.000121491	11.2295	0.950581	0.983853	0.000750363	11.2291	0.772947	0.941729	6.02534e-05	11.2295	0.980845	0.99298
nC18.CSF.134	C6 H7 Cl3 O8	-0.0129032	11.2577	0.284849	0.840249	0.032781	11.2415	0.00143187	0.0307673	-0.0391843	11.2431	0.0116643	0.251658	0.00767781	11.2547	0.568706	0.942595
nC18.CSF.135	4-Hydroxy-2',3,5,5'-tetrachlorobiphenyl	0.0117345	11.0263	0.128307	0.840249	-0.00371508	11.069	0.425575	0.669736	0.0921809	11.0248	0.298548	0.6766	-0.0154467	11.0742	0.0648186	0.942595
nC18.CSF.136	2-Hydroxy-6-oxo-6-(2-hydroxyphenyl)-hexa-2,4-dienoate	-0.00801293	11.13	0.456314	0.916893	-0.0229468	11.1434	0.00187731	0.0343636	0.022191	11.1447	0.0392322	0.377722	0.00476148	11.1299	0.67775	0.942595
nC18.CSF.137	C5 H6 O4	0.00727413	11.1383	0.157678	0.840249	-0.000133541	11.146	0.976718	0.990845	0.0130261	11.1401	0.123277	0.542878	0.00229877	11.1449	0.685094	0.942595
nC18.CSF.138	C8 H4 N O7 S2	0.00317996	11.1575	0.467317	0.923684	0.00919028	11.1505	0.00148939	0.0307673	-0.00956467	11.1503	0.143881	0.547817	-0.00417798	11.1571	0.525532	0.942595
nC18.CSF.139	C3 H4 N2 O4 S	-0.0057401	11.1976	0.194981	0.840249	0.00910031	11.1943	0.0129126	0.081283	-0.0103036	11.1945	0.0369339	0.377722	0.00362114	11.1972	0.384082	0.942595
nC18.CSF.14	4-Hydroxyethinylestradiol	-5.12112e-05	11.1931	0.988033	0.99877	-2.23891e-05	11.1942	0.993343	0.997406	0.00143097	11.1936	0.736462	0.934471	0.000900985	11.1938	0.816189	0.948088
nC18.CSF.140	C12 H26 N7 O7 S	-0.00824157	11.1739	0.0665946	0.826591	-0.00767071	11.1792	0.0072208	0.06018	0.00605787	11.1802	0.402355	0.74832	0.00453132	11.1733	0.559488	0.942595
nC18.CSF.141	C35 H12 N12 O27 S2	0.000536511	11.2026	0.877624	0.970526	0.00400717	11.192	0.214197	0.482931	-0.012179	11.1957	0.0498018	0.398534	-0.00901224	11.1981	0.102681	0.942595
nC18.CSF.142	Uric acid	-0.00379368	11.1675	0.194566	0.840249	0.00753215	11.1689	0.0239539	0.127841	-0.00414317	11.167	0.580441	0.847341	0.00690371	11.1694	0.374407	0.942595
nC18.CSF.143	C10 H16 N O5 S	-0.00623894	11.2118	0.0205732	0.743844	-0.00169224	11.2186	0.495721	0.730929	0.00459428	11.2173	0.268645	0.64399	0.0088695	11.2136	0.0502929	0.942595
nC18.CSF.144	C8 H6 O2 S5	-0.0114771	11.1168	0.303523	0.840249	0.0292345	11.0995	0.00205952	0.0348699	-0.0384252	11.1025	0.00667973	0.208262	0.00425896	11.1123	0.725473	0.942595
nC18.CSF.145	4,4'-Sulfonyldiphenol	-3.9779e-05	11.1621	0.99779	0.99877	0.0310236	11.146	0.0394459	0.172928	-0.0340785	11.1459	0.105675	0.52385	0.00235387	11.1609	0.892237	0.97353
nC18.CSF.146	<none> Esi-0.781001	0.000285115	11.1649	0.933353	0.983426	-0.00071218	11.1642	0.773338	0.904616	0.000169558	11.1646	0.965453	0.987578	-0.00142867	11.1645	0.736122	0.942595
nC18.CSF.147	Nonate	-0.00454679	11.0361	0.200813	0.840249	0.00310885	11.0372	0.30247	0.562549	-0.00253573	11.0369	0.567215	0.838864	0.00464964	11.0366	0.309558	0.942595
nC18.CSF.148	C28 H8 N3 O28 S3	-0.00209717	11.159	0.478573	0.923684	0.000364555	11.1571	0.876965	0.958997	-0.00307368	11.1583	0.407471	0.749319	-0.000875093	11.1576	0.815178	0.948088
nC18.CSF.149	3,4-Epoxy-6-methylcyclohexylmethyl-3,4-epoxy-6-methylcyclo-hexanecarboxylate	-0.00265885	11.0102	0.503832	0.923684	0.00126351	11.0065	0.711822	0.875952	-0.00538886	11.0084	0.341489	0.702358	-0.00176253	11.008	0.725212	0.942595
nC18.CSF.15	(+/-)-5-[(tert-Butylamino)-2'-hydroxypropoxy]-1,2,3,4-tetrahydro-1-naphthol Esi-8.652984	-0.00440741	11.1682	0.582968	0.946017	0.00546656	11.1783	0.561028	0.783937	0.00520213	11.1732	0.630582	0.874223	0.0150878	11.1741	0.129593	0.942595
nC18.CSF.150	O-Desmethylquinine glucuronide	0.00249799	10.9492	0.542344	0.927844	0.00154526	10.9468	0.61886	0.820501	-0.00107937	10.9468	0.832734	0.977413	-0.00310448	10.949	0.500231	0.942595
nC18.CSF.151	L-Ribulose	0.00127132	11.1627	0.778598	0.954897	-0.0206002	11.1398	0.000306932	0.0167449	-0.0108807	11.1552	0.204316	0.572344	-0.034735	11.1454	0.000569752	0.0932494
nC18.CSF.152	C3 H2 S2	0.00294597	11.2028	0.413269	0.906781	-0.00352686	11.2058	0.16749	0.421731	0.0068438	11.2044	0.0661751	0.427526	-0.000814335	11.2044	0.774615	0.942595
nC18.CSF.153	<none> Esi-0.8370017	-0.00352951	11.3701	0.343024	0.840249	-0.00368545	11.3737	0.174611	0.432999	0.00507305	11.3734	0.20997	0.572344	0.00244433	11.3707	0.589154	0.942595
nC18.CSF.154	C36 H14 N12 O2	0.00428361	10.239	0.289522	0.840249	0.00322022	9.7687	0.637169	0.836497	-0.517002	9.95945	0.150544	0.547817	-0.440872	10.0073	0.242413	0.942595
nC18.CSF.155	3-(Hydrohydroxyphosphoryl)pyruvate	-0.00322777	11.1629	0.790139	0.954897	0.0339451	11.1562	0.00205134	0.0348699	-0.026698	11.1514	0.0994634	0.514069	0.0134071	11.1672	0.339355	0.942595
nC18.CSF.156	Pyruvic acid	-0.00677362	11.1943	0.299157	0.840249	0.00650107	11.1944	0.152189	0.406112	-0.00581122	11.1939	0.420697	0.762222	0.00607359	11.1949	0.289061	0.942595
nC18.CSF.157	Stearic acid	-0.00239547	10.9345	0.492677	0.923684	-0.000700345	10.9387	0.807	0.912988	0.00442583	10.9374	0.435489	0.765432	0.00468645	10.9362	0.462902	0.942595
nC18.CSF.158	C22 H29 N6 O10	-0.00106283	10.9659	0.771903	0.954897	0.00189685	10.9619	0.461153	0.696696	-0.00471311	10.9633	0.335586	0.702358	-0.00292181	10.9643	0.551727	0.942595
nC18.CSF.159	C7 H N O10 S	0.00380936	11.113	0.614823	0.94838	-0.0306967	11.0838	7.99162e-05	0.00784777	-0.0102828	11.1043	0.353681	0.702358	-0.0478173	11.09	0.000394507	0.0932494
nC18.CSF.16	alantolactone	-0.00318652	11.1054	0.226798	0.840249	0.00154362	11.1092	0.50882	0.739773	0.00222733	11.1075	0.526293	0.833117	0.00539675	11.1074	0.1612	0.942595
nC18.CSF.160	3-Hydroxy-2-naphthoate Esi-1.3150018	0.0752638	11.1442	0.0663133	0.826591	-0.037847	11.1792	0.393258	0.645463	0.0787826	11.1635	0.0919623	0.490799	-0.00790524	11.1629	0.860812	0.970125
nC18.CSF.161	<none> Esi-0.79600114 :1	-0.00398454	11.1903	0.146691	0.840249	-0.000104633	11.1886	0.959909	0.989543	-0.00281775	11.1899	0.366826	0.711903	-0.000553661	11.1888	0.834596	0.955214
nC18.CSF.162	C5 H2 N3 O S2	0.00227935	11.2063	0.896366	0.976403	-0.000690772	11.2254	0.944702	0.98273	0.0196221	11.2165	0.160445	0.547817	0.017655	11.2169	0.233698	0.942595
nC18.CSF.163	Glycolic acid	0.00134419	11.3152	0.804766	0.954897	-0.0127352	11.322	0.0105156	0.0727205	0.0141447	11.3217	0.0513413	0.398534	-0.000423115	11.3161	0.947784	0.992964
nC18.CSF.164	4-Sulfobenzyl alcohol	0.00328252	11.1427	0.789704	0.954897	0.0308119	11.1317	0.0121301	0.0783666	-0.027085	11.1283	0.143179	0.547817	0.00528589	11.1451	0.719791	0.942595
nC18.CSF.165	Zearalenone	0.00122463	9.65146	0.844157	0.960738	0.0104169	9.01759	0.219472	0.48541	-0.514002	9.37354	0.232256	0.593946	-0.785984	9.24039	0.0717571	0.942595
nC18.CSF.166	2,4,6-Tribromophenol	-0.00401211	11.2064	0.125713	0.840249	-0.000612657	11.2035	0.743403	0.894798	-0.00397973	11.2056	0.132632	0.547817	-0.00185722	11.204	0.435011	0.942595
nC18.CSF.167	C4 Cl2 N2 O5 S2	-0.00980887	11.2493	0.161615	0.840249	0.0127306	11.2413	0.0090573	0.0663752	-0.0182948	11.2437	0.0108658	0.251658	0.00290551	11.2463	0.648384	0.942595
nC18.CSF.168	C7 H14 N2 O6	0.0107719	11.0815	0.151691	0.840249	0.00920544	11.0357	0.304741	0.563609	-0.0882793	11.03	0.340308	0.702358	-0.00293793	11.0832	0.87035	0.971231
nC18.CSF.169	C4 H2 Cl2 O2 S4	-0.00439543	11.1737	0.153352	0.840249	0.000593911	11.1709	0.793871	0.904616	-0.0045313	11.1726	0.215551	0.572344	-0.00102513	11.1717	0.770984	0.942595
nC18.CSF.17	C14 H6 N6 O12 S	0.000316516	11.0899	0.922303	0.97683	-0.000241093	11.0902	0.929643	0.97533	0.00123166	11.0899	0.749429	0.93874	-0.000351477	11.0902	0.927959	0.987595
nC18.CSF.170	5-Nitro-ortho-anisidine	-0.00390896	11.2751	0.380333	0.881189	0.0103464	11.2743	0.00387852	0.0464477	-0.00753432	11.2727	0.171225	0.550582	0.00631491	11.2766	0.134869	0.942595
nC18.CSF.171	C5 H6 O4 Esi-1.1869988	0.00426092	11.1396	0.378887	0.881189	0.000367518	11.1463	0.937088	0.97688	0.00959591	11.1417	0.216726	0.572344	0.00389985	11.1447	0.480408	0.942595
nC18.CSF.172	<none> Esi-0.9179993 :1	-0.00136561	11.3156	0.771167	0.954897	-0.00478185	11.3117	0.218903	0.48541	-0.00176715	11.3151	0.771333	0.941729	-0.00585975	11.3119	0.431425	0.942595
nC18.CSF.173	C5 H2 N2 O5	-0.018453	10.9982	0.023827	0.743844	-0.00400477	10.9966	0.384391	0.639783	-0.00817089	11.0029	0.674376	0.904696	0.00526249	10.9917	0.793323	0.942858
nC18.CSF.174	Triamcinolone	0.00412107	11.0226	0.705213	0.954897	0.00107044	11.0201	0.926383	0.97533	-0.00124728	11.0202	0.928918	0.987578	-0.0034444	11.0223	0.789453	0.942595
nC18.CSF.175	C36 H16 N11 O28 S3	0.00810392	11.1677	0.0569937	0.826591	0.00148574	11.1565	0.682239	0.866123	-0.00761665	11.1594	0.24885	0.623396	-0.0144993	11.1639	0.0155785	0.588388
nC18.CSF.176	methyl 8-[2-(2-formyl-vinyl)-3-hydroxy-5-oxo-cyclopentyl]-octanoate Esi-9.5890045	-0.0176431	10.9349	0.330036	0.840249	0.00528186	10.9559	0.677673	0.866123	0.00583552	10.95	0.736538	0.934471	0.0360828	10.9426	0.0174438	0.611778
nC18.CSF.177	C12 H3 N O2 S3	0.0048932	11.1544	0.451839	0.916893	-0.028435	11.123	0.000179454	0.0125874	-0.0137982	11.1438	0.173177	0.550582	-0.049166	11.1309	0.00010754	0.0528022
nC18.CSF.178	<none> Esi-0.95599765	-0.0156511	11.1574	0.0362264	0.808507	-0.00484892	11.1556	0.421147	0.669736	-0.00607333	11.1608	0.520673	0.833117	0.002442	11.152	0.819226	0.948088
nC18.CSF.179	<none> Esi-0.79600114 :2	-0.00511099	11.1678	0.133007	0.840249	0.00351436	11.164	0.0932218	0.299163	-0.00733589	11.1656	0.026283	0.338486	-0.000231524	11.1659	0.935299	0.987595
nC18.CSF.18	L-Lactic acid	-0.00448443	11.5302	0.0396266	0.826591	-0.00261946	11.5366	0.117222	0.347431	0.00631097	11.5351	0.0384734	0.377722	0.00660253	11.5322	0.0145294	0.588388
nC18.CSF.180	C16 H15 N2 O15 S	0.00104444	11.1117	0.734095	0.954897	0.0034791	11.1067	0.138066	0.385173	-0.00595282	11.1078	0.143485	0.547817	-0.00377108	11.1102	0.268328	0.942595
nC18.CSF.181	C16 H12 N O3 S	-0.00310716	10.9993	0.517683	0.923684	-0.0080792	10.9912	0.058475	0.219169	-0.00533687	10.9977	0.553918	0.837081	-0.0104885	10.9921	0.234596	0.942595
nC18.CSF.182	C17 H2 N3 O18	-0.00120214	11.1944	0.71425	0.954897	0.00148357	11.1944	0.52555	0.752318	-0.000980099	11.1942	0.799391	0.95732	0.00118518	11.1946	0.740486	0.942595
nC18.CSF.183	<none> Esi-0.8099986	-0.00135724	11.184	0.642893	0.950763	-0.00199384	11.182	0.355737	0.612867	-0.00123665	11.1836	0.656772	0.898259	-0.00270521	11.1822	0.27159	0.942595
nC18.CSF.184	C11 H4 N2 O3 S2	0.00576639	11.08	0.569078	0.9408	-0.0239718	11.0827	0.0022562	0.0357353	0.0181559	11.0858	0.156276	0.547817	-0.0132596	11.0771	0.169564	0.942595
nC18.CSF.185	<none> Esi-0.912998	0.00136199	11.0897	0.744188	0.954897	0.000198698	11.0831	0.951792	0.983853	-0.00631791	11.086	0.287137	0.665859	-0.00674884	11.0863	0.297441	0.942595
nC18.CSF.186	C3 H6 N3 S	0.00170187	11.1608	0.684893	0.954897	-0.0024911	11.1611	0.446169	0.677042	0.00159476	11.1616	0.729185	0.93237	-0.000802476	11.1602	0.861246	0.970125
nC18.CSF.187	C33 H23 N8 O28 S	-0.00375547	11.0561	0.513099	0.923684	-0.00769439	11.0764	0.239248	0.497757	0.0224061	11.0701	0.000415761	0.0680462	0.0183267	11.0642	0.00580641	0.411715
nC18.CSF.188	C17 H6 N7 O S	-0.0043444	10.8941	0.273518	0.840249	0.00272995	10.8988	0.371181	0.631147	0.00384101	10.8969	0.531334	0.833117	0.00787088	10.8965	0.205395	0.942595
nC18.CSF.189	C16 H4 O17	-0.000876306	11.1846	0.781385	0.954897	0.00073564	11.185	0.751332	0.895398	-0.000215322	11.1847	0.952665	0.987578	0.00086218	11.1849	0.81532	0.948088
nC18.CSF.19	C12 H6 N3 O15	-0.00187327	11.0941	0.529305	0.923684	0.00254344	11.0958	0.264293	0.517003	-0.000249675	11.0947	0.949619	0.987578	0.003665	11.0953	0.381523	0.942595
nC18.CSF.190	3-methyl pyruvic acid	-0.00281088	11.1614	0.414745	0.906781	-0.00904694	11.1655	0.00452324	0.0516491	0.00807058	11.1663	0.107914	0.52385	3.2746e-05	11.1609	0.995131	0.998464
nC18.CSF.191	C22 H48 N9 O2	0.00147505	11.1341	0.665432	0.954897	0.00132962	11.1346	0.616239	0.820029	0.000624351	11.1337	0.873788	0.980723	0.000467924	11.135	0.914051	0.987595
nC18.CSF.192	<none> Esi-0.8079989	-0.00267885	11.1647	0.390234	0.891774	-0.000945449	11.1649	0.688489	0.86679	-1.19943e-05	11.1653	0.997175	0.998694	0.000296927	11.1642	0.923838	0.987595
nC18.CSF.193	<none> Esi-0.9160003	-0.000132832	11.1782	0.978663	0.99877	-0.00374549	11.1758	0.40126	0.65238	-0.00051837	11.1778	0.941592	0.987578	-0.00436091	11.1759	0.578562	0.942595
nC18.CSF.194	C12 H5 N O S4	0.0040516	10.9854	0.68149	0.954897	-0.0152666	10.9845	0.0781335	0.260976	0.00878413	10.9879	0.514279	0.833117	-0.0106542	10.9819	0.439206	0.942595
nC18.CSF.195	C8 H5 O7 S	0.0073403	10.242	0.600079	0.94838	-0.0246712	9.64926	0.0002877	0.0167449	-0.603973	9.91872	0.104218	0.522153	-0.619878	9.921	0.130644	0.942595
nC18.CSF.196	<none> Esi-0.809001	-0.00199733	11.1519	0.457513	0.916893	-0.00136255	11.152	0.570523	0.791318	0.000397274	11.1525	0.894315	0.980723	-0.000262135	11.1514	0.920114	0.987595
nC18.CSF.197	<none> Esi-0.822999	-0.010908	11.0087	0.435846	0.906781	0.0340983	10.9896	0.00341584	0.0441077	-0.0432911	10.9923	0.0177708	0.300877	0.00560839	11.0043	0.738317	0.942595
nC18.CSF.198	C4 H6 N6 O4	-0.0072347	11.1416	0.028369	0.743844	-0.00230804	11.1447	0.446238	0.677042	0.0012339	11.1452	0.797151	0.95732	0.00469937	11.1413	0.332932	0.942595
nC18.CSF.199	C3 H2 N2 O7	-0.00345375	11.0312	0.812431	0.954897	0.0295802	11.0841	0.00859208	0.0639199	0.0905785	11.0278	0.346797	0.702358	0.0147842	11.0921	0.278322	0.942595
nC18.CSF.2	C15 H10 O14 S	-0.00328739	11.138	0.219325	0.840249	-0.00085853	11.1344	0.724976	0.883284	-0.00478482	11.1371	0.445383	0.775472	-0.00228534	11.135	0.707035	0.942595
nC18.CSF.20	Methoxsalen	-0.00145687	11.522	0.602546	0.94838	-0.00311607	11.5255	0.151383	0.406112	0.00484194	11.5249	0.150352	0.547817	0.00227515	11.5229	0.535975	0.942595
nC18.CSF.200	3-Furoic acid	-0.00424426	11.1146	0.431579	0.906781	-0.00577096	11.1263	0.179041	0.439545	0.0141503	11.1228	0.0675019	0.430434	0.00965941	11.1192	0.096202	0.942595
nC18.CSF.201	C26 H34 N3 O	-0.000867356	9.78646	0.971693	0.99877	0.00494095	10.0109	0.692716	0.867663	0.240858	9.97997	0.518066	0.833117	0.209987	9.8369	0.600979	0.942595
nC18.CSF.202	Alloxydim	-0.00721295	10.1461	0.509569	0.923684	-0.00362295	10.4285	0.743948	0.894798	0.422832	10.2082	0.257023	0.634203	0.126878	10.3909	0.704074	0.942595
nC18.CSF.203	C15 H2 O3	0.0439546	9.48492	0.0760517	0.840249	0.0254107	9.51487	0.15407	0.407181	0.220889	9.38181	0.62018	0.868088	-0.140905	9.62058	0.739913	0.942595
nC18.CSF.204	CCT018159	-0.000769921	10.9885	0.842032	0.960738	0.00129464	10.9878	0.657823	0.853978	-0.00177432	10.9879	0.676854	0.904789	0.000327699	10.9882	0.932233	0.987595
nC18.CSF.205	Trinexapac-ethyl	-0.00647079	11.004	0.0602894	0.826591	0.00278341	11.0024	0.259969	0.512629	-0.00633361	11.004	0.175884	0.550582	0.00329952	11.0023	0.420003	0.942595
nC18.CSF.206	C36 H75 N4	-0.00303884	11.1549	0.311364	0.840249	-0.00131445	11.1522	0.595392	0.809799	-0.00310149	11.1543	0.346703	0.702358	-0.00226253	11.1526	0.450186	0.942595
nC18.CSF.207	C3 H6 O	-0.00712901	11.2317	0.304872	0.840249	0.00178601	11.2398	0.760214	0.901607	0.00352626	11.2375	0.678131	0.904789	0.0122514	11.2348	0.196763	0.942595
nC18.CSF.208	Aconitic acid	0.0115609	11.0148	0.225825	0.840249	-0.0155776	11.0421	0.0542393	0.211361	0.0436196	11.0299	0.00439081	0.195579	0.0115969	11.0294	0.355662	0.942595
nC18.CSF.209	4-Sulfobenzyl alcohol Esi-5.010007	0.0385318	10.1728	0.0190104	0.743844	0.100942	10.3298	0.00183872	0.0343636	0.442132	10.4344	0.276583	0.652896	-0.154093	10.0819	0.675172	0.942595
nC18.CSF.21	Acitretin	-0.000388501	11.216	0.91138	0.976403	0.00854337	11.2109	0.0121206	0.0783666	-0.00935648	11.2109	0.0280215	0.338486	-0.000695533	11.2155	0.86388	0.970125
nC18.CSF.210	(S)-2-Ethyl-3-hydroxypropionic acid	-0.00826215	11.0938	0.099837	0.840249	-0.00670485	11.1009	0.0757765	0.258377	0.00641179	11.1012	0.397821	0.74832	0.00754649	11.0941	0.259626	0.942595
nC18.CSF.211	<none> Esi-0.9179993 :2	-0.00112122	11.3153	0.79926	0.954897	-0.00443579	11.312	0.25042	0.508083	-0.00122469	11.3149	0.843142	0.977413	-0.00520717	11.3121	0.459924	0.942595
nC18.CSF.212	C4 H3 Cl2 O3 S3	0.000597486	11.1461	0.891447	0.976403	-0.000986517	11.1394	0.747184	0.894798	-0.00603792	11.1426	0.306322	0.6766	-0.00746848	11.1423	0.245265	0.942595
nC18.CSF.213	C4 H2 N2 O6 S	-0.0024644	11.1228	0.33234	0.840249	0.00450154	11.1201	0.0622077	0.22794	-0.00659085	11.1209	0.028954	0.338486	0.0011485	11.1218	0.688398	0.942595
nC18.CSF.214	C36 H26 N7 O30 S5	-0.00438147	11.1655	0.205147	0.840249	0.00403341	11.1565	0.283048	0.542878	-0.013085	11.1606	0.0123848	0.251658	-0.00475221	11.1607	0.361753	0.942595
nC18.CSF.215	C32 H44 O2	0.000108195	11.0682	0.980215	0.99877	0.00351656	11.0754	0.327571	0.582718	0.00557527	11.0712	0.633856	0.874223	0.00896509	11.073	0.463992	0.942595
nC18.CSF.216	N-(4-Hydroxyphenyl)propanamide	-0.00983061	11.1127	0.00163145	0.224438	0.00101058	11.1081	0.770978	0.904616	-0.00920106	11.1118	0.0499362	0.398534	-8.57815e-06	11.1087	0.998464	0.998464
nC18.CSF.217	C38 H75 N2	-0.00329926	11.1354	0.250716	0.840249	-0.00475947	11.1321	0.0690745	0.242254	-0.00165602	11.1353	0.610369	0.866159	-0.00481543	11.1319	0.137411	0.942595
nC18.CSF.218	Capillartemisin B	-0.00146584	11.0364	0.671262	0.954897	-0.000298806	11.0306	0.914484	0.974376	-0.00567432	11.0334	0.21743	0.572344	-0.00571752	11.0331	0.130247	0.942595
nC18.CSF.219	Ser His His	0.000982604	11.0906	0.757687	0.954897	0.000848416	11.0909	0.749973	0.895398	0.000727661	11.0902	0.854325	0.980723	-6.70178e-05	11.0913	0.985032	0.995166
nC18.CSF.22	4-Heptyloxyphenol	-0.00211608	11.1687	0.494334	0.923684	0.0022741	11.1647	0.305912	0.563609	-0.00588319	11.1663	0.20999	0.572344	-0.00197922	11.1668	0.632267	0.942595
nC18.CSF.220	C6 H2 N4 O3 S	-0.000297385	11.1129	0.972425	0.99877	0.0244002	11.1108	0.000706503	0.0231262	-0.015529	11.1056	0.160663	0.547817	0.0111887	11.1179	0.240522	0.942595
nC18.CSF.221	C8 H4 O6 S	-0.00352453	11.0971	0.287736	0.840249	-0.00337065	11.0952	0.25583	0.508553	-0.00140972	11.0975	0.740498	0.937074	-0.00234607	11.0946	0.592791	0.942595
nC18.CSF.222	C10 H6 N O10 S	0.000544035	11.1551	0.848835	0.960738	0.000102	11.1543	0.963343	0.989543	-0.000486679	11.1545	0.895705	0.980723	-0.00110428	11.1548	0.752004	0.942595
nC18.CSF.223	C13 H2 O4	0.00418349	11.069	0.820706	0.954897	-0.00755832	11.0204	0.642971	0.841863	0.00259836	11.0686	0.882358	0.980723	-0.0960173	11.0165	0.301453	0.942595
nC18.CSF.224	Pyruvic acid Esi-0.8569985	-0.0099749	11.1938	0.137951	0.840249	0.00636149	11.1926	0.212677	0.482931	-0.00880024	11.1935	0.222598	0.572684	0.00645332	11.1929	0.308699	0.942595
nC18.CSF.225	C9 H4 N O S	0.00231645	11.1151	0.594077	0.94838	-0.00459555	11.1172	0.0739718	0.255776	0.0060013	11.1167	0.171474	0.550582	-0.00196	11.1158	0.491736	0.942595
nC18.CSF.226	C14 H7 Cl3 N3 O2 S3	-0.00630911	11.0469	0.563101	0.93723	0.0222267	11.0266	0.0268626	0.135974	-0.0319221	11.0305	0.0238047	0.338486	-0.00769189	11.0413	0.54125	0.942595
nC18.CSF.227	2-Chloro-3-oxoadipate	-0.00319838	11.0669	0.828018	0.957704	0.0365116	11.0619	0.0015039	0.0307673	-0.0269353	11.0555	0.117687	0.536648	0.0167137	11.0729	0.28303	0.942595
nC18.CSF.228	C16 H41 N9 O12 S	-0.0119411	11.0396	0.0699468	0.826591	-0.0160078	11.0471	0.00143114	0.0307673	0.0107409	11.0501	0.37183	0.715954	0.00359583	11.0372	0.778044	0.942595
nC18.CSF.229	C3 H4 O2	0.01759	11.0313	0.185812	0.840249	-0.0226072	11.0444	0.159087	0.411114	0.0331696	11.0416	0.0039721	0.19503	-0.00745224	11.0353	0.688631	0.942595
nC18.CSF.23	C24 H6 N3 O19	-0.00375706	10.911	0.272574	0.840249	0.00271555	10.9139	0.271822	0.52618	0.000817619	10.9126	0.873474	0.980723	0.00573298	10.9126	0.318861	0.942595
nC18.CSF.230	Diethyl Oxalpropionate	0.00517036	10.4586	0.732421	0.954897	0.0127028	10.2975	0.373437	0.631147	-0.446032	10.3716	0.13778	0.547817	0.197695	10.3705	0.522644	0.942595
nC18.CSF.231	C10 H8 O15 S	-0.00197653	11.1459	0.499795	0.923684	0.00297812	11.1488	0.185408	0.452633	0.000723827	11.147	0.842229	0.977413	0.00524244	11.1479	0.159576	0.942595
nC18.CSF.232	<none> Esi-0.83000153	0.00087248	11.015	0.918257	0.97683	0.0263087	11.0105	2.99489e-05	0.00490163	-0.0183496	11.0056	0.123834	0.542878	0.0097762	11.0196	0.315974	0.942595
nC18.CSF.233	<none> Esi-0.8070019	-0.00503918	11.1104	0.110694	0.840249	-0.00139366	11.1094	0.562008	0.783937	-0.00212121	11.1111	0.514638	0.833117	0.000183251	11.1086	0.955874	0.992964
nC18.CSF.234	C17 H S2	0.0329179	11.011	0.010311	0.562524	-0.00313735	11.0363	0.757968	0.901119	0.0446444	11.0176	0.00916966	0.250128	0.00592137	11.0318	0.690643	0.942595
nC18.CSF.235	C28 H57 N15 O12	-0.00413067	11.1057	0.222929	0.840249	-0.0014795	11.1053	0.546058	0.770445	-0.000891432	11.1065	0.818529	0.973118	3.34038e-05	11.1045	0.993348	0.998464
nC18.CSF.236	C16 H2 N3 O4 S2	-0.00708252	11.0775	0.0683808	0.826591	0.000961324	11.0777	0.709968	0.875865	-0.00275508	11.0785	0.573471	0.845568	0.0033072	11.0767	0.498379	0.942595
nC18.CSF.237	C11 H Cl N2 O5 S3	-0.0138964	11.0026	0.263901	0.840249	0.0289177	10.985	0.00338541	0.0441077	-0.0394874	10.9886	0.00788366	0.227699	0.00477733	10.9975	0.729698	0.942595
nC18.CSF.238	2-Benzothiazolesulfonamide	-0.0234442	10.319	0.184543	0.840249	0.00276391	10.2001	0.780272	0.904616	-0.00295832	10.3337	0.992584	0.998686	-0.232411	10.1751	0.518501	0.942595
nC18.CSF.239	C4 H2 O5 S	-0.000544906	10.959	0.908599	0.976403	0.00757843	10.9606	0.0146039	0.0861834	-0.00159727	10.9575	0.789747	0.952742	0.0047524	10.9622	0.33338	0.942595
nC18.CSF.24	Hydroxyibuprofen	-0.00215355	11.0178	0.476365	0.923684	0.00504614	11.0209	0.0361607	0.164397	-0.000198251	11.0185	0.960557	0.987578	0.00638958	11.0205	0.100873	0.942595
nC18.CSF.240	4-Pentenoic acid, 3-oxo-	-0.00449503	11.1238	0.12314	0.840249	-0.00370627	11.1222	0.110494	0.334893	-0.00139021	11.1247	0.706682	0.917939	-0.00186645	11.1212	0.635184	0.942595
nC18.CSF.241	3,5-Pyridinedicarboxylic acid, 1,4-dihydro-2,6-dimethyl-4-(2-nitrophenyl)-, 2-hydroxy-2-methylpropyl	-0.0115321	11.0492	0.0067804	0.416147	-0.00043788	11.054	0.893022	0.972226	-1.24073e-05	11.0542	0.998694	0.998694	0.00907115	11.0495	0.303829	0.942595
nC18.CSF.242	C11 H4 O3 S2	-0.0124211	11.023	0.343972	0.840249	0.0370104	11.0143	0.000930968	0.0263424	-0.034521	11.0112	0.0322613	0.360007	0.0168072	11.0254	0.239237	0.942595
nC18.CSF.243	C3 H2 N4 O4 S	0.00368679	11.0186	0.531272	0.923684	0.0154768	11.0093	0.000686314	0.0231262	-0.015847	11.0087	0.0305135	0.348421	-0.0026755	11.0183	0.709402	0.942595
nC18.CSF.244	Vernoflexuoside	-0.00346251	11.0068	0.313857	0.840249	-0.0056012	11.0103	0.0507338	0.207332	0.00483454	11.0109	0.219688	0.572684	0.00227341	11.0065	0.620359	0.942595
nC18.CSF.245	C48 H65 N2 O6 S	-0.0050294	11.095	0.101312	0.840249	-0.000284883	11.0911	0.918264	0.97533	-0.00534857	11.0938	0.179483	0.550582	-0.00231055	11.0921	0.561724	0.942595
nC18.CSF.246	C8 H3 Cl3 N6 O S4	-0.0147114	10.9293	0.264102	0.840249	0.0327359	10.8728	0.00293831	0.0416323	-0.179241	10.8678	0.0621856	0.412795	0.10361	10.9293	0.259726	0.942595
nC18.CSF.247	C19 H9 N3 O20 S	-0.00216759	10.9583	0.511533	0.923684	0.00221388	10.9577	0.387791	0.643061	-0.00255222	10.9578	0.559014	0.837081	0.00145332	10.9581	0.765063	0.942595
nC18.CSF.248	C10 H4 N2 O5 S	0.00144082	11.1415	0.734141	0.954897	0.00269798	11.1379	0.437567	0.677042	-0.00342166	11.1381	0.486625	0.820971	-0.00388716	11.141	0.454385	0.942595
nC18.CSF.249	C11 H O9 S2	-0.0223413	11.0163	0.0901284	0.840249	-0.017432	11.0106	0.157716	0.409727	-0.00824709	11.0241	0.576608	0.847341	-0.00293684	11.0023	0.876826	0.97262
nC18.CSF.25	C32 H46 N6 O6	-0.00351818	11.1263	0.263073	0.840249	0.00174998	11.1316	0.580463	0.798339	0.00299794	11.1293	0.566093	0.838864	0.00750902	11.129	0.182383	0.942595
nC18.CSF.250	C12 H3 N O3 S3	0.00649626	11.0926	0.429339	0.906781	-0.00174142	11.1036	0.794073	0.904616	0.0185165	11.096	0.0499152	0.398534	0.00333449	11.1011	0.718246	0.942595
nC18.CSF.251	C53 H102 N11 O2	-0.000130585	11.0793	0.960212	0.99877	0.000110028	11.0779	0.962157	0.989543	-0.00101061	11.0784	0.76772	0.941729	-0.00152679	11.0787	0.635459	0.942595
nC18.CSF.252	Uridine	-0.0132821	11.0957	0.0316279	0.743844	0.0152875	11.0632	0.0308874	0.14797	-0.046198	11.0766	0.00017392	0.0584021	-0.017876	11.0795	0.145477	0.942595
nC18.CSF.253	C17 H25 N O6	-0.000379951	10.8828	0.958854	0.99877	0.00570083	10.9046	0.29884	0.562549	-0.117148	10.8956	0.180537	0.550582	0.211565	10.8937	0.125916	0.942595
nC18.CSF.254	Thr Lys Lys	-0.0132038	10.9711	0.0233311	0.743844	-0.0346585	10.9669	2.33973e-06	0.00114881	0.00577246	10.9811	0.584309	0.847341	-0.0141922	10.9566	0.110872	0.942595
nC18.CSF.255	C15 H4 O3 S2	-0.00575498	11.0528	0.0706088	0.826591	0.000285406	11.0513	0.927661	0.97533	-0.00384323	11.0529	0.449092	0.779166	0.000851827	11.0511	0.85547	0.970125
nC18.CSF.256	L-Lactic acid Esi-1.4280002	0.0317123	11.2196	0.261357	0.840249	-0.0387316	11.194	0.129314	0.364295	0.0157167	11.2064	0.585028	0.847341	-0.0664639	11.205	0.0102115	0.500144
nC18.CSF.257	Uridine Esi-1.5039983	-0.00617231	11.0539	0.135095	0.840249	0.00549102	11.0454	0.215401	0.482931	-0.0139945	11.0491	0.0531823	0.398534	-0.00264928	11.0495	0.714325	0.942595
nC18.CSF.258	C6 H8 N3 O5	0.00248247	10.9858	0.790084	0.954897	-0.00987341	10.975	0.445191	0.677042	-0.001729	10.9823	0.916273	0.987578	-0.0197097	10.9775	0.298219	0.942595
nC18.CSF.259	Pyruvic acid Esi-0.8569985 :1	-0.0107744	11.1927	0.103071	0.840249	0.00490641	11.1934	0.32711	0.582718	-0.00674552	11.1941	0.345375	0.702358	0.00832118	11.1921	0.17914	0.942595
nC18.CSF.26	Doisynoestrol	-7.86605e-05	11.1594	0.991846	0.99877	0.00250771	11.1562	0.704562	0.873586	-0.00407734	11.1568	0.590658	0.850478	-0.0023385	11.1585	0.767605	0.942595
nC18.CSF.260	C12 H2 N3 O5 S5	-0.0214445	10.7492	0.171156	0.840249	0.038553	10.842	0.00490431	0.0521816	0.0374587	10.7934	0.844039	0.977413	0.116836	10.8059	0.48215	0.942595
nC18.CSF.261	C3 H2 N3 O3	0.0028621	11.1375	0.379134	0.881189	0.00318576	11.1404	0.342844	0.596937	0.00315615	11.1374	0.427357	0.765432	0.00271411	11.1407	0.530961	0.942595
nC18.CSF.262	Gibberellin A3	-0.00354566	10.6951	0.523733	0.923684	0.00341238	10.8018	0.423218	0.669736	0.18813	10.7521	0.0519234	0.398534	0.0169508	10.754	0.895194	0.97459
nC18.CSF.263	<none> Esi-0.8289987 :2	-0.0153427	10.9652	0.320196	0.840249	0.0272677	10.9593	0.0120953	0.0783666	-0.0275588	10.9578	0.0969276	0.506292	0.016224	10.9661	0.261502	0.942595
nC18.CSF.264	Rishitin Esi-9.27799	-0.000673782	11.0867	0.83092	0.957704	0.0043118	11.0941	0.146028	0.398332	0.00573006	11.0895	0.210407	0.572344	0.00916273	11.092	0.0835461	0.942595
nC18.CSF.265	Oxolan-3-one	-0.00121433	11.0251	0.7869	0.954897	-0.00462675	11.0213	0.32993	0.582718	-0.000844501	11.0241	0.880439	0.980723	-0.00664405	11.0219	0.285945	0.942595
nC18.CSF.266	C18 H23 N7 O4	-0.00204281	11.0231	0.587648	0.946017	0.00276629	11.0284	0.329562	0.582718	0.00335695	11.0255	0.565089	0.838864	0.00691355	11.0264	0.261669	0.942595
nC18.CSF.267	Gentisein	-0.00703575	11.0645	0.0305133	0.743844	0.00189719	11.062	0.433782	0.676149	-0.00623922	11.0641	0.101575	0.514156	0.00161706	11.0622	0.674242	0.942595
nC18.CSF.268	C8 H4 N S	0.0351046	11.1078	0.489088	0.923684	-0.0755053	11.1141	0.0251633	0.13013	0.219992	11.1551	0.0522503	0.398534	-0.212319	11.0672	0.151686	0.942595
nC18.CSF.269	C14 H2 N2 O5 S2	-0.0144157	11.0515	0.0693767	0.826591	-0.00279119	11.051	0.670823	0.862236	-0.00393041	11.0542	0.623537	0.869763	0.00336832	11.0481	0.580197	0.942595
nC18.CSF.27	C13 H18 N O3	-0.00298242	10.926	0.360914	0.860236	0.00570188	10.9258	0.0379896	0.171127	-0.00310262	10.9247	0.541311	0.833177	0.00335894	10.9271	0.568829	0.942595
nC18.CSF.270	C32 H67 N11 O	-0.00686992	11.0748	0.0314897	0.743844	-0.000269232	11.0733	0.911545	0.974376	-0.0037625	11.0752	0.266147	0.64399	0.000617482	11.0728	0.856253	0.970125
nC18.CSF.271	C46 H46 O5	-0.00414134	10.9149	0.213403	0.840249	0.00217901	10.9175	0.498083	0.730933	0.000421655	10.9165	0.92793	0.987578	0.00570547	10.9161	0.2025	0.942595
nC18.CSF.272	C9 H6 O7	-0.00374372	11.0856	0.221343	0.840249	-0.000493649	11.0974	0.829946	0.926145	0.0107659	11.0927	0.00214006	0.167454	0.0126763	11.0913	0.000902461	0.110777
nC18.CSF.273	Costatol	-0.00330122	11.0435	0.333469	0.840249	0.00189832	11.0422	0.439583	0.677042	-0.00339194	11.0428	0.419235	0.762222	0.000644101	11.0427	0.88459	0.97262
nC18.CSF.274	C12 H2 O14 S	-0.00333386	11.0621	0.32391	0.840249	0.00351077	11.061	0.192451	0.457798	-0.00387738	11.0611	0.354755	0.702358	0.00183254	11.0619	0.676898	0.942595
nC18.CSF.275	C38 H77 O2	-0.00631136	11.0866	0.0263949	0.743844	0.00106981	11.0847	0.685942	0.866296	-0.00489579	11.0864	0.149885	0.547817	0.0010271	11.0847	0.752632	0.942595
nC18.CSF.276	C48 H65 N4 S3	-0.00293246	11.0748	0.327352	0.840249	-0.000210012	11.0726	0.934518	0.976273	-0.00294751	11.0741	0.431656	0.765432	-0.00148391	11.0731	0.715969	0.942595
nC18.CSF.277	1-Fluorocyclohexadiene-cis,cis-1,2-diol	-0.0161905	10.258	0.142758	0.840249	0.00551865	10.6937	0.522822	0.750601	0.470872	10.5162	0.335723	0.702358	0.390539	10.4734	0.916841	0.987595
nC18.CSF.278	(R)-(+)-2-Pyrrolidone-5-carboxylic acid	-0.039339	11.0279	0.0601777	0.826591	0.0288166	11.0506	0.150895	0.406112	-0.0149464	11.0427	0.502435	0.833117	0.0581332	11.0378	0.0112049	0.500144
nC18.CSF.279	C13 N O15	-0.0034505	11.0671	0.240461	0.840249	0.00526636	11.0639	0.0258278	0.132099	-0.00740946	11.0647	0.0206226	0.334907	0.00118873	11.066	0.683173	0.942595
nC18.CSF.28	Acetylenedicarboxylate	-0.00499491	11.5273	0.0708645	0.826591	0.00610912	11.5266	0.00696885	0.0600299	-0.00566708	11.5263	0.15141	0.547817	0.00448583	11.5276	0.280821	0.942595
nC18.CSF.280	Gemfibrozil, metabolite II	-0.00506025	10.9845	0.212828	0.840249	-0.00111764	10.9568	0.797787	0.906744	-0.0292423	10.9703	0.0392339	0.377722	-0.0260303	10.9685	0.0490708	0.942595
nC18.CSF.281	C17 H9 O23	-0.00189966	10.9344	0.545394	0.929821	0.00142091	10.9345	0.615984	0.820029	-0.000607052	10.9344	0.893699	0.980723	0.00146771	10.9346	0.766208	0.942595
nC18.CSF.282	C15 H4 Cl2 N5 O S2	-0.000547526	10.9845	0.923114	0.97683	-0.00321155	10.9768	0.446765	0.677042	-0.00546164	10.9813	0.531513	0.833117	-0.0100397	10.9794	0.309966	0.942595
nC18.CSF.283	C15 H18 N12 O4	0.000196173	10.9961	0.958363	0.99877	0.000114194	10.9986	0.968967	0.990845	0.00316983	10.9971	0.620568	0.868088	0.00152048	10.9979	0.817339	0.948088
nC18.CSF.284	D-Apiitol	0.00162229	11.0118	0.743758	0.954897	-0.00614318	11.0203	0.108305	0.331531	0.0137641	11.0172	0.0737646	0.441808	0.00351274	11.0157	0.621683	0.942595
nC18.CSF.285	C13 H2 O4 Esi-0.77400106	-0.0182346	11.069	0.105188	0.840249	-0.0167007	11.065	0.193764	0.457798	-0.00245642	11.0753	0.847548	0.979167	-0.00543814	11.0584	0.709568	0.942595
nC18.CSF.286	C9 H4 Cl2 N4 O S3	0.00154438	11.0911	0.622817	0.94838	0.00348932	11.0822	0.236029	0.497593	-0.0097958	11.085	0.0267467	0.338486	-0.00770723	11.0875	0.0647889	0.942595
nC18.CSF.287	C40 H69 N5	-0.00258441	11.0494	0.45337	0.916893	-0.00337187	11.0474	0.214612	0.482931	-0.000730683	11.0495	0.837608	0.977413	-0.00306114	11.0471	0.405122	0.942595
nC18.CSF.288	2-methylene-4-oxo-pentanedioic acid	-0.00551406	11.0716	0.272267	0.840249	0.00829142	11.0773	0.0537671	0.211361	-0.000548222	11.0734	0.925987	0.987578	0.0116733	11.076	0.0538131	0.942595
nC18.CSF.289	C20 H2 O17 S	-0.00138051	11.0876	0.600046	0.94838	0.00303465	11.0876	0.21005	0.482931	-0.00184021	11.087	0.513483	0.833117	0.00203904	11.0882	0.46129	0.942595
nC18.CSF.29	DL-7-hydroxy stearic acid	-0.00293302	10.9745	0.395452	0.891774	0.00488978	10.9765	0.0571173	0.219098	-0.00158752	10.9748	0.701328	0.917723	0.00568547	10.9763	0.225174	0.942595
nC18.CSF.290	Alanine	-0.00395908	11.0367	0.270179	0.840249	-0.00169487	11.0415	0.606675	0.820029	0.00458951	11.0402	0.365031	0.711825	0.00520693	11.0383	0.259841	0.942595
nC18.CSF.291	Ethyl acetate	0.00856418	10.9729	0.225783	0.840249	-0.0129754	10.973	0.0134004	0.0832861	0.0125148	10.9741	0.222775	0.572684	-0.0129253	10.9718	0.226847	0.942595
nC18.CSF.292	N-Acetyl-b-neuraminic acid	0.00249199	11.0622	0.529475	0.923684	-0.00735121	11.0595	0.00776793	0.0632754	0.00290299	11.0619	0.692137	0.911097	-0.00818109	11.0596	0.206619	0.942595
nC18.CSF.293	Cyclic de-hypoxanthine futalosine	-0.00729756	11.0542	0.130723	0.840249	-0.00957047	11.0555	0.0297094	0.145873	0.0044013	11.0584	0.472925	0.806271	-0.001491	11.0514	0.786275	0.942595
nC18.CSF.294	C7 H2 Cl2 N O S5	-0.00428121	11.0419	0.27788	0.840249	0.0064515	11.037	0.0318663	0.150446	-0.00940225	11.0382	0.0221304	0.338486	-0.000114172	11.0402	0.978758	0.992964
nC18.CSF.295	6-Chloropurine riboside	0.00243562	11.0378	0.517661	0.923684	-0.000381987	11.0352	0.899288	0.973316	-0.00122113	11.036	0.784429	0.948657	-0.00391606	11.0367	0.342439	0.942595
nC18.CSF.296	C3 H4 N2 O4 S Esi-0.73500055	-0.0181776	11.1351	0.189769	0.840249	0.0025577	11.1351	0.806522	0.912988	-0.007789	11.1374	0.541052	0.833177	0.00822058	11.1328	0.488633	0.942595
nC18.CSF.297	C3 H3 Cl N2 O2	0.00313393	10.9264	0.538529	0.924538	0.00585748	10.9203	0.060053	0.223379	-0.00809746	10.9208	0.216032	0.572344	-0.00551828	10.9254	0.432694	0.942595
nC18.CSF.298	C39 H75 N	-0.00469072	11.0566	0.166572	0.840249	-0.00270265	11.0571	0.319082	0.577037	0.000349042	11.0583	0.920738	0.987578	0.000671732	11.0554	0.828376	0.95031
nC18.CSF.299	Chlorfensulphide	0.00493934	10.8768	0.356665	0.858445	0.00553775	10.8752	0.170438	0.426964	-0.000800266	10.8733	0.89603	0.980723	-0.00169225	10.8786	0.806663	0.948088
nC18.CSF.3	(+/-)-5-[(tert-Butylamino)-2'-hydroxypropoxy]-1,2,3,4-tetrahydro-1-naphthol	-0.00248989	11.2914	0.34301	0.840249	0.00066016	11.2933	0.790164	0.904616	0.000628739	11.2928	0.88163	0.980723	0.00327743	11.2921	0.417417	0.942595
nC18.CSF.30	C3 H4 N2 O5 S	-0.00658163	11.4592	0.554221	0.93723	0.0304259	11.4547	0.000987784	0.0263424	-0.0254714	11.4495	0.0844665	0.462843	0.015722	11.464	0.214508	0.942595
nC18.CSF.300	C10 H2 N2 O4 S	-0.00589154	10.9339	0.63579	0.94838	0.0258826	10.9267	0.0182589	0.103047	-0.0212266	10.9237	0.116587	0.536648	0.00649568	10.9362	0.633373	0.942595
nC18.CSF.301	Trichlorfon	-0.0021169	10.9268	0.684635	0.954897	0.00725896	10.9341	0.0818532	0.266645	0.00538717	10.9284	0.535956	0.833117	0.00930345	10.9331	0.245418	0.942595
nC18.CSF.302	C5 H O9 S	0.00205085	10.9333	0.8084	0.954897	-0.0166186	10.9315	0.0279388	0.139979	0.00664766	10.9355	0.557207	0.837081	-0.0113935	10.9291	0.252414	0.942595
nC18.CSF.303	<none> Esi-0.90100086	-0.00136592	11.0682	0.753292	0.954897	0.00546517	11.0629	0.117867	0.347431	-0.00853277	11.0642	0.197607	0.569377	-0.0020198	11.0664	0.790935	0.942595
nC18.CSF.304	C7 H N2 O S3	0.0123954	10.9289	0.227502	0.840249	-0.0267406	10.9912	0.00670299	0.0594684	0.0290031	10.9912	0.041165	0.388692	0.0953272	10.9343	0.330399	0.942595
nC18.CSF.305	C14 H6 N O7 S	0.00371878	10.9836	0.336713	0.840249	-0.000311144	10.9785	0.914842	0.974376	-0.00379588	10.9804	0.521089	0.833117	-0.00631177	10.9813	0.194399	0.942595
nC18.CSF.306	Thysanone	0.00298159	11.1003	0.43086	0.906781	-0.000794144	11.1003	0.737688	0.89213	0.00191657	11.0999	0.664086	0.90145	-0.00184331	11.1007	0.643707	0.942595
nC18.CSF.307	C8 H4 N2 O10 S	-0.00155433	11.0419	0.646751	0.950763	0.00356776	11.0423	0.12984	0.364295	-0.00174458	11.0414	0.646807	0.887101	0.00280611	11.0428	0.464467	0.942595
nC18.CSF.308	Triamcinolone Esi-11.132006	-0.00588423	10.9575	0.266016	0.840249	0.00593206	10.9565	0.254128	0.508553	-0.00657576	10.9565	0.309043	0.6766	0.0049106	10.9573	0.386359	0.942595
nC18.CSF.309	Succinoadenosine	-0.000522246	10.886	0.914368	0.976403	-0.00774875	10.9515	0.051566	0.207332	0.038988	10.8975	0.361164	0.709325	0.00452223	10.9457	0.551287	0.942595
nC18.CSF.31	Acitretin Esi-10.874018	-0.00170713	11.2327	0.744853	0.954897	0.00563147	11.2303	0.317557	0.577037	-0.00567747	11.2301	0.404999	0.748803	0.00104923	11.2327	0.862171	0.970125
nC18.CSF.310	6-Cyano-7-nitroquinoxaline-2,3-dione	-0.0166025	10.867	0.284534	0.840249	0.0409043	10.7806	0.00447423	0.0516491	-0.029694	10.7672	0.856928	0.980723	-0.165369	10.8728	0.231833	0.942595
nC18.CSF.311	2,2-Dimethyl-3-[4-(acetyloxy)phenyl]-4-ethyl-2H-1-benzopyran-7-ol acetate	-0.00464343	11.0704	0.261361	0.840249	0.00934121	11.0649	0.0332389	0.155431	-0.0123032	11.0659	0.0231389	0.338486	0.00156548	11.0689	0.730596	0.942595
nC18.CSF.312	C9 H7 Cl N O6 S5	0.0122117	10.8483	0.132223	0.840249	0.00882829	10.8882	0.0119526	0.0783666	-0.00934615	10.8424	0.759536	0.940125	-0.0121686	10.8976	0.258555	0.942595
nC18.CSF.313	C22 H43 N O14 S	-0.00855594	10.8868	0.175494	0.840249	-0.00439727	10.9445	0.374061	0.631147	0.00242297	10.9457	0.842695	0.977413	0.114035	10.8906	0.246328	0.942595
nC18.CSF.314	C33 H59 N16	-0.00497816	11.0353	0.204004	0.840249	-0.00270687	11.0312	0.309674	0.56735	-0.00443325	11.0346	0.287499	0.665859	-0.00368867	11.0315	0.331091	0.942595
nC18.CSF.315	<none> Esi-0.8269996	-0.000792857	10.9272	0.94643	0.99147	0.0302192	10.8983	0.00268877	0.0400056	-0.0425566	10.9039	0.00678655	0.208262	-0.0123145	10.919	0.390713	0.942595
nC18.CSF.316	C7 H5 O13	-0.00136531	11.0438	0.699533	0.954897	-0.00418156	11.0473	0.163543	0.416061	0.00492794	11.0471	0.217345	0.572344	0.00199038	11.0443	0.57591	0.942595
nC18.CSF.317	C4 H3 O4 S4	-0.0245865	8.09819	0.743418	0.954897	0.15999	8.1632	0.217412	0.485223	-0.366993	8.08737	0.392023	0.745666	0.496534	8.17967	0.25358	0.942595
nC18.CSF.318	C21 H10 N5 O3	-0.00416932	11.0214	0.473979	0.923684	0.0129978	11.0267	0.0218693	0.117998	-0.00400402	11.0218	0.644557	0.886492	0.0145902	11.0268	0.052317	0.942595
nC18.CSF.319	Lehmannin	-0.0050458	10.9943	0.494737	0.923684	0.0194194	10.996	0.0102834	0.0721304	-0.00925776	10.9906	0.402117	0.74832	0.0126183	10.9998	0.248594	0.942595
nC18.CSF.32	Doisynoestrol Esi-9.974999	-0.00318635	11.1328	0.42917	0.906781	0.00234377	11.1247	0.4295	0.673673	-0.0106309	11.1284	0.0284493	0.338486	-0.00543826	11.1284	0.177137	0.942595
nC18.CSF.320	<none> Esi-0.8070019 :1	-0.00342809	11.0483	0.391035	0.891774	-0.00311857	11.0444	0.233294	0.495876	-0.00314771	11.0474	0.43823	0.765733	-0.00475073	11.045	0.224635	0.942595
nC18.CSF.321	C3 H2 N2 O5 S	0.0281694	11.0114	0.10209	0.840249	0.00519011	11.0017	0.686332	0.866296	0.00186395	10.999	0.900163	0.980723	-0.0204751	11.0133	0.203699	0.942595
nC18.CSF.322	C22 H8 N2 O	-0.0046916	10.9701	0.342795	0.840249	-0.00566841	10.9596	0.177873	0.438873	-0.00981008	10.9665	0.352212	0.702358	-0.0109481	10.9623	0.234843	0.942595
nC18.CSF.323	C5 H4 N2	-0.00397115	11.0351	0.293315	0.840249	-0.00361608	11.0399	0.161541	0.413907	0.00580296	11.039	0.184075	0.557414	0.00370715	11.0364	0.360708	0.942595
nC18.CSF.324	<none> Esi-0.84800243	-0.00670378	11.0177	0.291868	0.840249	0.00358945	11.0113	0.498754	0.730933	-0.0112783	11.0149	0.140451	0.547817	-0.000776021	11.0136	0.925242	0.987595
nC18.CSF.325	C27 H44 N2 O4	0.0027739	10.9694	0.60474	0.94838	-0.00914349	10.9649	0.0539606	0.211361	0.00178042	10.9684	0.876225	0.980723	-0.0106429	10.9655	0.346849	0.942595
nC18.CSF.326	C35 H47 N O4	0.000930733	11.0348	0.857119	0.960738	0.0023728	11.0363	0.568251	0.7904	0.00151247	11.0345	0.898067	0.980723	0.00184206	11.0367	0.87971	0.97262
nC18.CSF.327	C28 H59 N19 O	-0.00128334	11.0493	0.700468	0.954897	-0.00496972	11.0482	0.0583646	0.219169	0.00207578	11.0498	0.583984	0.847341	-0.00407327	11.0476	0.276616	0.942595
nC18.CSF.328	C33 H67 N11	-0.00286827	11.0449	0.417998	0.906781	-0.00291276	11.0424	0.238148	0.497757	-0.00158444	11.0445	0.683575	0.906506	-0.00333279	11.0424	0.35331	0.942595
nC18.CSF.329	Leucomycin A6	-0.00489711	11.0446	0.231796	0.840249	-0.00700314	11.0425	0.0517035	0.207332	0.000283051	11.0459	0.953357	0.987578	-0.00422708	11.041	0.316336	0.942595
nC18.CSF.33	C17 H4 N6 O15	-0.00333925	11.0079	0.286155	0.840249	0.00382098	11.0041	0.118169	0.347431	-0.00702828	11.0055	0.053746	0.398534	-0.000526088	11.0062	0.885461	0.97262
nC18.CSF.330	<none> Esi-0.82600033	-0.0109749	11.0237	0.314216	0.840249	0.02713	11.0073	0.00498307	0.0521816	-0.0355431	11.0098	0.0127192	0.251658	0.00348186	11.0198	0.767738	0.942595
nC18.CSF.331	C22 H4 N O21 S2	-0.00068553	11.0499	0.794932	0.954897	0.000556339	11.0499	0.81707	0.919694	9.86926e-05	11.0497	0.974053	0.992418	0.000120018	11.0501	0.966101	0.992964
nC18.CSF.332	Dulcitol	0.00359127	11.0248	0.455922	0.916893	-0.00120524	11.0331	0.682667	0.866123	0.0119643	11.0284	0.0622135	0.412795	0.00509346	11.0302	0.393175	0.942595
nC18.CSF.333	C13 H3 N O4 S3	0.00768305	10.9293	0.397448	0.891774	-0.00127208	10.9284	0.835655	0.930401	0.0055006	10.9273	0.55071	0.837081	-0.00684996	10.9303	0.518697	0.942595
nC18.CSF.334	C16 H4 N2 O9 S5	-0.000577472	10.9973	0.858663	0.960738	0.00413844	10.9992	0.0975328	0.306978	0.00044863	10.9969	0.892868	0.980723	0.00328475	10.9997	0.310941	0.942595
nC18.CSF.335	C7 H2 N S	0.00484455	11.0278	0.30663	0.840249	-0.00415435	11.029	0.123192	0.357914	0.00632124	11.0281	0.185048	0.557414	-0.00419462	11.0288	0.20779	0.942595
nC18.CSF.336	C7 H3 N O8 S2	0.00486432	10.9318	0.576803	0.944035	-0.023089	10.737	0.00847998	0.0639199	-0.0831816	10.8801	0.246574	0.623396	-0.305142	10.7716	0.0719884	0.942595
nC18.CSF.337	4-hydroxy-2-oxo-Heptanedioic acid	-0.00165601	10.9964	0.748731	0.954897	-0.00598467	11.007	0.140723	0.390367	0.0141389	11.0036	0.157697	0.547817	0.00773011	11.0007	0.380529	0.942595
nC18.CSF.338	Palmitic acid	-0.00274609	11.0416	0.401389	0.891774	0.00512229	11.0442	0.0971427	0.306978	-0.000914732	11.0421	0.820802	0.973463	0.00612726	11.0438	0.145907	0.942595
nC18.CSF.339	C15 H12 Cl2 N O S3	-0.00772071	11.0015	0.397762	0.891774	-0.0144714	11.0011	0.0675252	0.240253	0.00497631	11.0059	0.663463	0.90145	-0.00579428	10.9966	0.579857	0.942595
nC18.CSF.34	Isosakuranetin 5-O-glucoside	-0.00715929	11.0907	0.0170438	0.743844	0.00216718	11.0834	0.329764	0.582718	-0.0111306	11.0875	0.0367379	0.377722	-0.00306232	11.086	0.492485	0.942595
nC18.CSF.340	C6 H4 Cl2 N2 O5 S5	-0.00699837	10.9894	0.0562079	0.826591	0.0020949	10.9863	0.435931	0.677042	-0.00645291	10.9882	0.1098	0.52385	0.000289701	10.9872	0.941239	0.991734
nC18.CSF.341	17-Hydroxy-3-oxo-17alpha-pregna-1,4-diene-21-carboxylic acid, gamma-lactone	-0.00898954	11.0654	0.529944	0.923684	0.00388747	11.075	0.770327	0.904616	0.00444544	11.0714	0.764129	0.940319	0.0158693	11.0698	0.279385	0.942595
nC18.CSF.342	1,2,3,4,7,8,9-Heptachlorodibenzofuran	-0.0111034	11.0036	0.00287296	0.24792	0.00470573	11.0028	0.082003	0.266645	-0.0079464	11.0042	0.0646591	0.423302	0.00629682	11.0022	0.166544	0.942595
nC18.CSF.343	C13 H5 Cl3 N3 O S4	-0.00274975	10.9638	0.801767	0.954897	0.0111322	10.9478	0.286419	0.545085	-0.0225848	10.9529	0.0746845	0.441808	-0.00891592	10.9572	0.444615	0.942595
nC18.CSF.344	<none> Esi-0.7870015	-0.0007952	11.0051	0.793366	0.954897	0.00199304	11.0063	0.430821	0.673673	0.000474561	11.0051	0.890767	0.980723	0.00176324	11.0064	0.560362	0.942595
nC18.CSF.345	C32 H70 Cl N9 S5	-0.00237116	11.0251	0.524743	0.923684	-0.0017443	11.0228	0.513933	0.740003	-0.00142855	11.0243	0.72392	0.930106	-0.00325897	11.0233	0.451384	0.942595
nC18.CSF.346	C13 H20 O4	-0.0105748	10.9778	0.00302957	0.24792	0.00135263	10.9767	0.719127	0.882729	-0.00651366	10.9791	0.338044	0.702358	0.00421307	10.9754	0.500467	0.942595
nC18.CSF.347	C17 H10 N O S	0.00160962	10.9682	0.815118	0.954897	0.00939099	10.9652	0.0961817	0.306657	-0.00752141	10.9639	0.401068	0.74832	0.00184576	10.9692	0.821956	0.948088
nC18.CSF.348	Aureothin	-0.000485896	11.0024	0.911818	0.976403	-0.00381076	11.0008	0.355007	0.612867	0.000330664	11.0026	0.942768	0.987578	-0.00359535	11.0005	0.53334	0.942595
nC18.CSF.349	C50 H103 N2	0.000809437	10.9957	0.834466	0.959539	0.00137004	10.9948	0.630236	0.829614	-8.13496e-05	10.9942	0.981769	0.992418	-0.00172292	10.9962	0.611911	0.942595
nC18.CSF.35	Rishitin	-0.000688354	10.9014	0.842818	0.960738	0.00798959	10.9052	0.0100002	0.071161	0.000268324	10.9016	0.959754	0.987578	0.00829122	10.9053	0.149965	0.942595
nC18.CSF.350	C15 H3 Cl3 N2 O3 S4	-0.0195876	10.75	0.181391	0.840249	0.0340626	10.8046	0.00723141	0.06018	-0.138639	10.6988	0.548039	0.837081	0.206478	10.8606	0.123733	0.942595
nC18.CSF.351	C34 H41 N21 O3	-0.00561377	11.0293	0.132288	0.840249	0.00105089	11.0253	0.696314	0.86995	-0.00629343	11.0277	0.156795	0.547817	-0.00181182	11.0266	0.701027	0.942595
nC18.CSF.352	C36 H53 N18	-0.00530662	11.0184	0.201594	0.840249	-0.00238482	11.0158	0.394377	0.645463	-0.00292118	11.0183	0.546852	0.837081	-0.0024565	11.0156	0.611931	0.942595
nC18.CSF.353	C49 H95	-0.00716481	10.973	0.485118	0.923684	0.0259755	10.9137	0.00481272	0.0521816	-0.111353	10.9107	0.179471	0.550582	0.00391313	10.9709	0.695584	0.942595
nC18.CSF.354	N-Hydroxy-L-phenylalanine	-0.00458932	10.9762	0.380473	0.881189	-0.00256482	10.9746	0.533027	0.760803	-0.00117747	10.9764	0.850431	0.980192	-0.00192073	10.9743	0.75657	0.942595
nC18.CSF.355	C18 H11 N9 O9 S	-0.00618014	10.8404	0.062257	0.826591	0.0047729	10.8463	0.164603	0.4166	0.00331011	10.8437	0.435589	0.765432	0.0110119	10.8435	0.0594307	0.942595
nC18.CSF.356	(S)-ACPA	-0.00491735	11.01	0.118891	0.840249	0.00556792	11.0135	0.0455584	0.193748	-0.000912818	11.0111	0.830643	0.977413	0.00764757	11.0127	0.0388222	0.942595
nC18.CSF.357	C5 H2 O7 S	-0.00377786	10.9339	0.753997	0.954897	0.0275445	10.9264	0.00533576	0.0541378	-0.0251254	10.9234	0.0723867	0.441808	0.00903303	10.9363	0.485267	0.942595
nC18.CSF.358	C7 H4 N6 O5 S	0.0210212	7.42877	0.598764	0.94838	-0.00259526	7.75758	0.777478	0.904616	0.433137	7.59431	0.267167	0.64399	0.223277	7.62064	0.575198	0.942595
nC18.CSF.359	Baldrinal	0.00630847	10.9437	0.233786	0.840249	0.00269094	10.9491	0.584408	0.80152	0.00660162	10.9448	0.430703	0.765432	0.00390654	10.9486	0.671941	0.942595
nC18.CSF.36	C20 H10 N2 O23	-0.00357146	11.0501	0.329819	0.840249	6.56744e-06	11.0452	0.998388	0.999261	-0.0061706	11.0481	0.159659	0.547817	-0.0033105	11.0467	0.417555	0.942595
nC18.CSF.360	C12 H2 O9 S	-0.00930476	11.0045	0.270332	0.840249	0.0147551	11.0076	0.0310406	0.14797	-0.00906758	11.0044	0.276111	0.652896	0.0151767	11.008	0.0394343	0.942595
nC18.CSF.361	3-Hydroxy-2-naphthoate Esi-0.84800243	0.00404477	11.0123	0.501883	0.923684	-0.014771	11.0202	0.00188965	0.0343636	0.0179058	11.0196	0.00477993	0.195579	-0.0019242	11.0136	0.760716	0.942595
nC18.CSF.362	C33 H23 N8 O28 S Esi-1.1840011	-0.00145026	11.0569	0.796782	0.954897	-0.00786334	11.0756	0.211824	0.482931	0.0221312	11.0696	0.00023789	0.0584021	0.0153446	11.0647	0.021179	0.693258
nC18.CSF.363	Isookanin	0.00281909	10.749	0.606945	0.94838	0.00296227	10.7258	0.663997	0.857954	0.0213879	10.7612	0.882386	0.980723	-0.0602132	10.7115	0.785564	0.942595
nC18.CSF.364	3-oxo-4-methyl-pentanoic acid	-0.000923863	10.971	0.790867	0.954897	0.000339144	10.9813	0.933204	0.976273	0.00939605	10.9768	0.128647	0.547817	0.0109092	10.9764	0.0581323	0.942595
nC18.CSF.365	C21 H34 N4 O6	-0.0144184	10.6864	0.106318	0.840249	-0.0388698	10.5385	2.47792e-05	0.00490163	-0.158678	10.7122	0.536181	0.833117	-0.17582	10.4998	0.845868	0.963622
nC18.CSF.366	C11 H4 N2 O2 S3	0.00696606	10.8834	0.131597	0.840249	0.00872225	10.9228	0.0145301	0.0861834	-0.00783011	10.88	0.754816	0.940125	-0.00554397	10.9297	0.497146	0.942595
nC18.CSF.367	C25 H57 N22 O	-0.00214474	10.9835	0.555982	0.93723	-0.00570596	10.9809	0.0440017	0.189516	0.000289545	10.9836	0.94719	0.987578	-0.00550046	10.9805	0.18878	0.942595
nC18.CSF.368	L-Valine	-0.0199937	10.9308	0.00182841	0.224438	-0.0118573	10.9503	0.00803198	0.0636081	0.0166243	10.9485	0.0511492	0.398534	0.0221831	10.9343	0.00875299	0.500144
nC18.CSF.369	C15 H12 Cl2 N O S3 Esi-0.73300135	-0.0084617	11.0017	0.369109	0.875486	-0.0156097	11.0007	0.0457735	0.193748	0.00463265	11.0063	0.684957	0.906506	-0.00654556	10.996	0.538033	0.942595
nC18.CSF.37	C12 H2 N O6 S3	-0.00307391	11.1213	0.222379	0.840249	0.00460573	11.114	0.0582797	0.219169	-0.0110202	11.1168	0.0124987	0.251658	-0.00348092	11.1179	0.35803	0.942595
nC18.CSF.370	Justicidin A	-0.00201596	10.9616	0.784762	0.954897	-0.0200483	10.9675	0.000600364	0.0226753	0.0161126	10.9702	0.0589917	0.406581	-0.00455994	10.9594	0.618338	0.942595
nC18.CSF.371	C29 H64 N4 O29 S	0.00380434	10.967	0.354481	0.857389	-0.0031695	10.9662	0.245982	0.503238	0.00379001	10.9662	0.345293	0.702358	-0.00511783	10.967	0.151154	0.942595
nC18.CSF.372	C8 H2 N2 O10 S	0.00268505	11.0049	0.600105	0.94838	-0.00336896	11.0008	0.338224	0.594443	-0.000809808	11.0029	0.900827	0.980723	-0.00717022	11.0024	0.206615	0.942595
nC18.CSF.373	2-Naphthaleneacetic acid, 6-(sulfooxy)-	-0.00598103	10.9128	0.15781	0.840249	0.00431962	10.9172	0.221964	0.486538	0.000871786	10.9154	0.890434	0.980723	0.00933721	10.9149	0.161021	0.942595
nC18.CSF.374	3-oxo-4-methyl-pentanoic acid Esi-3.8670034	-0.0038342	10.9345	0.428799	0.906781	-0.00630934	10.9532	0.0637271	0.231778	0.0193642	10.9474	0.00306942	0.167454	0.0176401	10.9419	0.00933763	0.500144
nC18.CSF.375	C3 H2 Cl3 N O3 S3	-0.000729664	10.9099	0.947046	0.99147	0.0273389	10.8862	0.00350346	0.0441077	-0.0356228	10.8903	0.0109595	0.251658	-0.00783203	10.9038	0.544922	0.942595
nC18.CSF.376	C16 H12 N O3 S Esi-8.706025	0.00134472	10.8665	0.871601	0.968844	0.025832	10.8692	0.0125155	0.0798066	0.000299384	10.8593	0.978782	0.992418	0.0098595	10.8767	0.402949	0.942595
nC18.CSF.377	C10 H4 N2 O5 S Esi-0.8249981	0.0228308	11.075	0.200903	0.840249	0.00313048	11.0697	0.845292	0.936882	0.00866157	11.0641	0.616698	0.868088	-0.0195094	11.0801	0.270672	0.942595
nC18.CSF.378	C16 H4 N2 S2	-0.00467511	10.9106	0.434866	0.906781	-0.0105641	10.9559	0.0201633	0.110002	0.0116857	10.916	0.72552	0.930106	-0.00835812	10.9544	0.242725	0.942595
nC18.CSF.379	L-Glutamate	0.00497646	10.9513	0.308333	0.840249	-0.00997131	10.953	0.00551302	0.0541378	0.00941791	10.9536	0.244936	0.623127	-0.00608045	10.9508	0.442257	0.942595
nC18.CSF.38	Tetradecyl sulfate	0.00555444	11.0084	0.316541	0.840249	-0.00351578	11.0034	0.33899	0.594443	-0.000373862	11.0053	0.953142	0.987578	-0.0096783	11.006	0.145757	0.942595
nC18.CSF.380	Uridine Esi-1.188998	-0.00451118	11.0668	0.190841	0.840249	0.0124874	11.0393	0.025178	0.13013	-0.0353198	11.0492	0.00257522	0.167454	-0.0189804	11.0544	0.110866	0.942595
nC18.CSF.381	PD 173074	-0.00209867	10.9633	0.632651	0.94838	0.0016161	10.966	0.64557	0.843018	0.0011903	10.9648	0.935218	0.987578	0.00418286	10.9647	0.785115	0.942595
nC18.CSF.382	C4 H4 N2 O4 S2	0.00477155	10.4145	0.785505	0.954897	-0.00969193	10.7584	0.26329	0.517003	0.455401	10.6066	0.504807	0.833117	-0.0233966	10.5961	0.977801	0.992964
nC18.CSF.383	C51 H102 N11 O2	-0.00159668	10.9949	0.645363	0.950763	0.00470661	10.9945	0.0652186	0.234543	-0.00364614	10.9938	0.300767	0.6766	0.0027617	10.9956	0.423872	0.942595
nC18.CSF.384	C30 H42 N3 O	0.00740656	10.9502	0.306591	0.840249	0.0120256	10.9495	0.0342117	0.15699	-0.00373427	10.9445	0.810126	0.967815	0.0023572	10.9551	0.865407	0.970125
nC18.CSF.385	C3 H Cl2 O S3	-0.00786388	10.8229	0.460489	0.919107	-0.0061119	10.8245	0.610842	0.820029	0.00394506	10.8264	0.77664	0.943887	0.0048095	10.8212	0.629995	0.942595
nC18.CSF.386	7a-Hydroxy-O-carbamoyl-deacetylcephalosporin C	-0.00470001	10.9512	0.264391	0.840249	-0.0108657	10.9571	0.000575565	0.0226753	0.00932879	10.9583	0.166806	0.550582	0.00246431	10.9505	0.715962	0.942595
nC18.CSF.387	C29 H51 N24	-0.00396837	10.9895	0.299641	0.840249	-0.00334246	10.9862	0.284384	0.543317	-0.00296117	10.9893	0.501284	0.833117	-0.00349717	10.9861	0.46638	0.942595
nC18.CSF.388	C36 H61 N13	-0.00272839	10.9908	0.432931	0.906781	-0.00437404	10.9867	0.145653	0.398332	-0.00297428	10.9902	0.453658	0.784318	-0.00528584	10.9868	0.237608	0.942595
nC18.CSF.389	C59 H49 N5 S2	-0.00142575	10.9984	0.767881	0.954897	-0.00852074	10.9964	0.0304206	0.147886	0.0020827	10.9997	0.66492	0.90145	-0.00609509	10.9949	0.296686	0.942595
nC18.CSF.39	DL-7-hydroxy stearic acid Esi-11.9550085	0.00377323	11.0314	0.484253	0.923684	-4.41692e-05	11.0315	0.992639	0.997406	0.00237695	11.0306	0.714888	0.923591	-0.00161089	11.0323	0.774764	0.942595
nC18.CSF.390	methyl 8-[2-(2-formyl-vinyl)-3-hydroxy-5-oxo-cyclopentyl]-octanoate Esi-10.520015	-0.000695344	10.9415	0.905586	0.976403	-0.00716494	10.9276	0.255288	0.508553	-0.0104537	10.9354	0.356495	0.702968	-0.0168353	10.9325	0.103073	0.942595
nC18.CSF.391	Alloxan	-0.00114096	10.9998	0.820627	0.954897	0.00859309	10.9998	0.0519385	0.207332	-0.00482055	10.9977	0.345639	0.702358	0.00475724	11.0019	0.399425	0.942595
nC18.CSF.392	C10 H3 O11	-0.00157764	10.9808	0.609428	0.94838	-0.00194012	10.9816	0.479045	0.71254	0.00128696	10.982	0.759064	0.940125	0.000129153	10.9805	0.975019	0.992964
nC18.CSF.393	Tyr Asp Gln	-0.00140435	10.8408	0.788037	0.954897	-0.00500071	10.834	0.249573	0.508083	-0.00869852	10.8847	0.348572	0.702358	-0.00201836	10.7895	0.987962	0.996077
nC18.CSF.394	Cer(d18:1/18:1(11Z))	-0.0014732	10.9748	0.675802	0.954897	-0.00236948	10.9728	0.419303	0.669736	-0.000466038	10.9743	0.908065	0.984238	-0.00344845	10.9732	0.38962	0.942595
nC18.CSF.395	C23 H2 O3 S2	-0.00375099	10.8752	0.623748	0.94838	-0.017164	10.9123	0.00923427	0.0666768	-9.93434e-05	10.8797	0.996876	0.998694	-0.0161604	10.911	0.103842	0.942595
nC18.CSF.396	C6 H16 N O7	-0.00921432	10.9422	0.0722947	0.826591	-0.00936561	10.9507	0.0155987	0.0901056	0.00917052	10.9514	0.134084	0.547817	0.00833081	10.9422	0.25665	0.942595
nC18.CSF.397	<none> Esi-0.79400146	-0.00894299	10.963	0.126026	0.840249	0.00830939	10.9569	0.0484775	0.201716	-0.0143436	10.9594	0.0142081	0.268314	0.00243196	10.9599	0.644067	0.942595
nC18.CSF.398	C13 H14 N5 O9	-0.00101836	10.9441	0.778451	0.954897	-0.00324198	10.951	0.236129	0.497593	0.0079363	10.949	0.42853	0.765432	0.00587034	10.9466	0.572315	0.942595
nC18.CSF.399	C12 H N O4 S2	-0.00103873	10.9118	0.860599	0.960738	-0.0117124	10.6707	0.14959	0.405795	-0.0884064	10.8559	0.159206	0.547817	-0.41817	10.7057	0.00440773	0.411715
nC18.CSF.4	C13 H17 O4	-0.00267781	11.1513	0.338181	0.840249	4.71079e-05	11.1533	0.985798	0.993895	0.000796687	11.1529	0.862284	0.980723	0.00320588	11.1518	0.502464	0.942595
nC18.CSF.40	3-Hydroxy-2-naphthoate	-0.00369707	11.4368	0.166683	0.840249	0.00471775	11.4388	0.0340064	0.15699	-0.00185496	11.4373	0.619031	0.868088	0.00595697	11.4384	0.113965	0.942595
nC18.CSF.400	C27 H59 N15 O11 S	-0.00477624	10.9555	0.186171	0.840249	-0.00197597	10.9545	0.540332	0.766772	-0.00141798	10.9563	0.758346	0.940125	-0.000638101	10.9537	0.888036	0.972728
nC18.CSF.401	C7 H2 N O S2	0.00686161	11.0222	0.0982501	0.840249	0.00678629	11.0169	0.0189551	0.105437	-0.0051697	11.0159	0.348742	0.702358	-0.00527049	11.0227	0.30941	0.942595
nC18.CSF.402	C14 H2 O4	0.00536427	10.9234	0.318192	0.840249	-0.00722401	10.9326	0.124132	0.358522	0.0148403	10.9292	0.0848388	0.462843	0.00366831	10.9277	0.659386	0.942595
nC18.CSF.403	C23 H29 O9	-6.0505e-05	10.9456	0.985719	0.99877	-0.00473947	10.9337	0.0817395	0.266645	-0.00922368	10.9402	0.197143	0.569377	-0.0139954	10.938	0.0266855	0.77074
nC18.CSF.404	Tephcalostan B	-0.00873567	10.83	0.319839	0.840249	0.0134161	10.8389	0.142721	0.393686	-0.0134799	10.7343	0.940943	0.987578	0.00734291	10.9354	0.478968	0.942595
nC18.CSF.405	C30 H44 N S	0.00207999	10.9594	0.678651	0.954897	0.00398439	10.9619	0.367032	0.630114	0.00143239	10.9593	0.779928	0.945543	0.00398092	10.9622	0.53335	0.942595
nC18.CSF.406	17-Hydroxy-3-oxo-17alpha-pregna-1,4-diene-21-carboxylic acid, gamma-lactone Esi-11.501974	0.0082289	11.0819	0.652389	0.953342	-0.0114502	11.0982	0.476247	0.71254	0.0257072	11.0921	0.134697	0.547817	0.00746487	11.0894	0.669415	0.942595
nC18.CSF.407	C25 H3 Cl N4 S5	-0.00201897	10.9514	0.625933	0.94838	0.00500517	10.9519	0.0868871	0.280668	-0.00319924	10.951	0.400884	0.74832	0.00442659	10.9523	0.229982	0.942595
nC18.CSF.408	C54 H39 N16 O S	-0.00135105	10.954	0.695934	0.954897	-0.000577067	10.9535	0.824227	0.92375	-5.85355e-05	10.9539	0.987012	0.995119	-0.000805572	10.9536	0.809536	0.948088
nC18.CSF.409	Pyruvic acid Esi-1.1799961	-0.000975959	10.9547	0.854902	0.960738	-0.0135255	10.9725	0.0137093	0.0841405	0.0242036	10.9679	0.00640051	0.208262	0.0114189	10.9608	0.120047	0.942595
nC18.CSF.41	C9 H2 N2 O5 S	-0.00248646	11.4521	0.33928	0.840249	0.00221268	11.4519	0.252657	0.508553	-0.00183641	11.4518	0.599621	0.858349	0.00173458	11.4521	0.632727	0.942595
nC18.CSF.410	L-Tryptophan	-0.00907182	10.9378	0.0404079	0.826591	0.0105409	10.9288	0.00547844	0.0541378	-0.0177678	10.9317	0.001508	0.167454	0.000258552	10.9341	0.963267	0.992964
nC18.CSF.411	C7 H Cl N O11	-0.00282314	11.1368	0.295308	0.840249	0.000242723	11.1368	0.904966	0.973316	-0.00121785	11.1373	0.671861	0.903791	0.00118718	11.1364	0.629053	0.942595
nC18.CSF.412	C19 O7 S3	0.00960998	10.8809	0.752986	0.954897	-0.0313234	10.8673	0.214992	0.482931	-0.00252245	10.8796	0.932456	0.987578	-0.0231927	10.8674	0.417302	0.942595
nC18.CSF.413	C40 H16 N2 O3	-0.00412099	10.1325	0.400394	0.891774	0.00659227	9.60137	0.10871	0.331531	-0.479757	9.82652	0.191051	0.569377	-0.597788	9.86115	0.121708	0.942595
nC18.CSF.414	Myristic acid	-0.00399566	10.8655	0.270492	0.840249	0.00145964	10.8623	0.655711	0.853978	-0.00245198	10.8643	0.607499	0.864585	-0.000290847	10.8632	0.9545	0.992964
nC18.CSF.415	C13 H4 O6 S2	-0.000987024	10.9596	0.790356	0.954897	-0.000100876	10.9622	0.974654	0.990845	0.00286926	10.9609	0.498518	0.832559	0.00209741	10.9611	0.64026	0.942595
nC18.CSF.416	Thr Tyr Glu	-2.4329e-05	11.003	0.995028	0.99877	-0.000606226	11.0011	0.868005	0.955584	-0.00151918	11.0021	0.746488	0.93874	-0.00201428	11.0018	0.686585	0.942595
nC18.CSF.417	C7 H10 O6 S	-0.00497716	10.9567	0.201646	0.840249	-0.00137955	10.962	0.766202	0.904616	0.00397768	10.9609	0.550118	0.837081	0.00655505	10.9583	0.333475	0.942595
nC18.CSF.418	C44 H93 N21	-0.00524414	10.9783	0.0647435	0.826591	0.000323358	10.9772	0.895484	0.972749	-0.00363648	10.9788	0.210475	0.572344	0.0014481	10.9767	0.559769	0.942595
nC18.CSF.419	C14 H10 N3 O S3	-0.00251295	10.8782	0.585091	0.946017	0.00591133	10.8732	0.155077	0.407181	-0.00731329	10.8747	0.178756	0.550582	-0.000301598	10.8762	0.954451	0.992964
nC18.CSF.42	C9 H4 N O10 S	-0.00187487	11.4293	0.448754	0.916893	0.00147195	11.4307	0.441821	0.677042	0.000337149	11.43	0.923133	0.987578	0.00262831	11.4301	0.470982	0.942595
nC18.CSF.420	C26 H49 N27	-0.0027079	10.9541	0.512387	0.923684	-0.00139058	10.9512	0.659181	0.853978	-0.00296464	10.9533	0.531773	0.833117	-0.00295052	10.9517	0.541756	0.942595
nC18.CSF.421	Uridine Esi-1.188998 :1	-0.00474711	11.0666	0.140872	0.840249	0.0126617	11.039	0.0191118	0.105437	-0.0358925	11.0492	0.00170961	0.167454	-0.01839	11.054	0.114807	0.942595
nC18.CSF.422	C9 H6 N4 O9 S	-0.00158123	10.9521	0.682859	0.954897	0.00101676	10.9432	0.779228	0.904616	-0.0105592	10.9475	0.0781042	0.451167	-0.00718311	10.947	0.195238	0.942595
nC18.CSF.423	2,2-Dimethyl-3-[4-(acetyloxy)phenyl]-4-ethyl-2H-1-benzopyran-7-ol acetate Esi-10.555006	-0.00324795	10.9968	0.537246	0.924538	0.0029459	10.9954	0.511336	0.740003	-0.00464956	10.9961	0.420493	0.762222	0.00197032	10.996	0.723136	0.942595
nC18.CSF.424	C37 H67 N7 O4	-0.00455533	10.9458	0.223984	0.840249	-0.00533679	10.9409	0.111839	0.336889	-0.00373929	10.9453	0.425383	0.765432	-0.00616657	10.941	0.174324	0.942595
nC18.CSF.425	C19 H24 N9	0.00304172	11.0738	0.73511	0.954897	0.006043	11.0776	0.419135	0.669736	0.00389995	11.0728	0.688539	0.908797	0.00356115	11.0789	0.682751	0.942595
nC18.CSF.426	C33 H69 N8 O3	-0.00361334	10.9404	0.306462	0.840249	-0.00282923	10.9378	0.38898	0.643061	-0.00296201	10.9405	0.498153	0.832559	-0.00243523	10.9374	0.566272	0.942595
nC18.CSF.427	C9 H9 N2 O3 S	-0.0039665	10.9192	0.284228	0.840249	0.00460461	10.916	0.227753	0.492895	-0.0065369	10.9171	0.20692	0.572344	0.000907697	10.9179	0.882708	0.97262
nC18.CSF.428	L-Tyrosine	-0.00443883	10.8775	0.456798	0.916893	-0.00580158	10.8828	0.239067	0.497757	0.00863891	10.8827	0.279891	0.657544	0.00409147	10.8781	0.585137	0.942595
nC18.CSF.429	2,2',4,4',5,6'-Hexabromodiphenyl ether	-0.00771322	10.9111	0.0318141	0.743844	0.000159595	10.9069	0.965726	0.989919	-0.00702609	10.9103	0.0814845	0.459872	-0.00148219	10.9072	0.750797	0.942595
nC18.CSF.43	Isocitric acid	-0.00588765	11.1865	0.608546	0.94838	-0.0128506	11.2824	0.198503	0.46412	0.257364	11.215	0.0545741	0.398534	-0.0754133	11.2622	0.44108	0.942595
nC18.CSF.430	<none> Esi-0.8309983	-0.0379771	10.9061	0.0116377	0.571412	-0.00030086	10.8992	0.982029	0.993895	-0.0181121	10.9117	0.21402	0.572344	0.00651416	10.893	0.701717	0.942595
nC18.CSF.431	C38 H55 N3 O26	-0.00370428	10.9103	0.320929	0.840249	-0.0038883	10.9057	0.306484	0.563609	-0.00325251	10.9094	0.535909	0.833117	-0.0059037	10.9062	0.273237	0.942595
nC18.CSF.432	C25 H25 N7 O3	-0.00370795	10.8911	0.302597	0.840249	-0.0051176	10.8897	0.102078	0.315221	0.00142846	10.8924	0.826007	0.977275	-0.00243595	10.8883	0.677924	0.942595
nC18.CSF.433	C39 H68 Cl3 N6 O4	-0.00165986	10.9257	0.706929	0.954897	-0.00516317	10.9234	0.122539	0.357914	0.000234598	10.9261	0.962371	0.987578	-0.00497693	10.9228	0.399618	0.942595
nC18.CSF.434	Thr Gln Phe	-0.0185507	11.0641	0.00159725	0.224438	-6.35421e-06	11.0599	0.999261	0.999261	-0.0124921	11.0656	0.0699673	0.440435	0.00399868	11.058	0.55516	0.942595
nC18.CSF.435	C33 H45 N27 O9 S2	-0.00223193	10.9273	0.562824	0.93723	0.00146767	10.9269	0.622726	0.821931	-0.00133065	10.927	0.698251	0.916688	0.00115067	10.9271	0.769793	0.942595
nC18.CSF.436	C40 H38 Cl3 N28 O5	-0.00198783	10.9469	0.53325	0.923684	-0.00150954	10.9451	0.61525	0.820029	-0.00133857	10.9465	0.711699	0.922016	-0.00211116	10.9453	0.474201	0.942595
nC18.CSF.437	C9 H4 N2 O7 S2 Esi-11.016021	0.0061112	10.877	0.170199	0.840249	0.00228815	10.8801	0.50019	0.730933	0.00833053	10.8767	0.0494438	0.398534	0.0012544	10.8807	0.774467	0.942595
nC18.CSF.438	Ser His His Esi-9.902996	-0.00128887	10.9024	0.737575	0.954897	-0.000541876	10.9049	0.912947	0.974376	0.00465659	10.9036	0.417871	0.762222	0.0020943	10.9038	0.727458	0.942595
nC18.CSF.439	C42 H43 N29 O3 S4	-0.00257462	10.9559	0.40026	0.891774	0.00225673	10.9535	0.400131	0.65238	-0.00390919	10.9543	0.209756	0.572344	-0.000765943	10.955	0.790169	0.942595
nC18.CSF.44	cis-1,2-Dihydroxy-1,2-dihydrodibenzothiophene	-0.00079743	11.4309	0.774983	0.954897	-0.0060633	11.4317	0.00819851	0.0638963	0.00387808	11.4329	0.308988	0.6766	-0.00230069	11.4298	0.534226	0.942595
nC18.CSF.440	C9 H7 N6 O2	0.00119242	10.9107	0.859386	0.960738	-0.00565123	10.9176	0.171635	0.42778	0.00972124	10.9159	0.122317	0.542878	0.00322826	10.9131	0.662705	0.942595
nC18.CSF.441	C48 H34 Cl N24 O5	-0.000849723	10.9658	0.787276	0.954897	-0.00083588	10.9619	0.734396	0.89213	-0.00324345	10.9639	0.306465	0.6766	-0.00441455	10.9636	0.109461	0.942595
nC18.CSF.442	2,2-Dimethyl-3-[4-(acetyloxy)phenyl]-4-ethyl-2H-1-benzopyran-7-ol acetate Esi-10.32398	-0.00294201	11.0439	0.555472	0.93723	0.00245634	11.0439	0.619971	0.820501	-0.00226756	11.0438	0.733465	0.934471	0.00225911	11.0441	0.619823	0.942595
nC18.CSF.443	C16 H12 N3 O S3	-0.00177106	7.14971	0.895713	0.976403	-0.00698037	7.71749	0.599294	0.812854	0.682895	7.52883	0.0729542	0.441808	0.452013	7.38774	0.212655	0.942595
nC18.CSF.444	Sarmentosin epoxide	0.00216614	10.451	0.841007	0.960738	-0.0155391	10.3789	0.189476	0.454231	0.137813	10.4388	0.593007	0.851364	-0.372805	10.3849	0.764423	0.942595
nC18.CSF.445	C37 H55 N3 O27	-0.0064417	10.8943	0.21326	0.840249	8.01938e-05	10.8931	0.983956	0.993895	-0.00333996	10.895	0.528671	0.833117	0.00139391	10.8924	0.799069	0.945405
nC18.CSF.446	C51 H61 N2 O2	-0.0068867	10.9138	0.115223	0.840249	-0.00322606	10.9116	0.302211	0.562549	-0.0034823	10.9149	0.488235	0.820971	-0.00145251	10.9104	0.783543	0.942595
nC18.CSF.447	C50 H62 Cl N O14 S3	-0.00613102	10.9214	0.158199	0.840249	-0.00157672	10.9199	0.616274	0.820029	-0.00246576	10.9222	0.562965	0.838864	-0.000692044	10.919	0.889522	0.972728
nC18.CSF.448	C16 H18 N9 O3	-0.00299727	10.9254	0.447142	0.916893	-0.000469197	10.926	0.905917	0.973316	0.000917265	10.9263	0.859249	0.980723	0.00125239	10.9252	0.824288	0.948088
nC18.CSF.449	C39 H70 Cl N6 O S	-0.00632161	10.921	0.123469	0.840249	-0.000311938	10.9198	0.925913	0.97533	-0.00306612	10.9215	0.525331	0.833117	0.000293204	10.9192	0.950802	0.992964
nC18.CSF.45	DL-7-hydroxy stearic acid Esi-12.001973	0.0325311	10.9414	0.124229	0.840249	0.0174959	10.9369	0.377934	0.63333	0.000911795	10.9286	0.965296	0.987578	-0.00917782	10.9493	0.646967	0.942595
nC18.CSF.450	Aureothin Esi-10.555006	0.00144936	10.9449	0.765543	0.954897	0.00170078	10.9406	0.666318	0.858694	-0.00469948	10.942	0.393335	0.745666	-0.00347453	10.9431	0.494635	0.942595
nC18.CSF.451	C37 H33 N30 O	-0.0071477	10.9118	0.0858952	0.840249	-0.00236057	10.9089	0.46687	0.703169	-0.00445749	10.9123	0.30681	0.6766	-0.0016105	10.9082	0.7337	0.942595
nC18.CSF.452	(7R)-7-(4-Carboxybutanamido)cephalosporanate	-0.00581617	10.8603	0.0895918	0.840249	0.00402362	10.8685	0.194867	0.457798	0.00337109	10.8648	0.760141	0.940125	0.0127419	10.8647	0.267374	0.942595
nC18.CSF.453	C5 H3 Cl O7	0.101198	8.94761	0.319759	0.840249	-0.362112	9.46302	0.0619702	0.22794	1.19323	9.33546	0.00545399	0.205993	-0.149528	9.11999	0.736173	0.942595
nC18.CSF.454	C32 H59 N16 O	-0.0154194	10.9081	0.0016748	0.224438	-0.000440032	10.907	0.904057	0.973316	-0.00777455	10.9108	0.131462	0.547817	0.00565085	10.9042	0.239358	0.942595
nC18.CSF.455	C43 H81 N16	-0.0394206	9.78048	0.0622654	0.826591	0.191961	9.42224	0.256881	0.508583	-0.526989	9.35592	0.21798	0.572344	-0.186936	9.81565	0.624398	0.942595
nC18.CSF.456	C51 H41 N6 O18	-0.0012776	10.9254	0.743899	0.954897	-0.000482205	10.9216	0.892055	0.972226	-0.00354873	10.9237	0.405665	0.748803	-0.00438705	10.923	0.373193	0.942595
nC18.CSF.457	C38 H47 N14 O15	-0.00263908	10.9116	0.627446	0.94838	0.00573458	10.9116	0.12791	0.364295	-0.00299443	10.9102	0.58244	0.847341	0.00300329	10.913	0.518574	0.942595
nC18.CSF.458	C17 H31 O9 S	-0.000956777	10.9307	0.81106	0.954897	0.00105247	10.929	0.784246	0.904616	-0.00199219	10.9298	0.666449	0.90145	-0.000547055	10.9298	0.923864	0.987595
nC18.CSF.459	<none> Esi-0.80499774	-0.00493788	10.8973	0.326156	0.840249	-0.00524223	10.8914	0.206368	0.480222	-0.00441894	10.8965	0.371069	0.715954	-0.00777856	10.8917	0.236036	0.942595
nC18.CSF.46	Lactic acid	8.32717e-05	11.3745	0.974933	0.99877	-0.00660449	11.3756	0.00499498	0.0521816	0.0050075	11.3767	0.157455	0.547817	-0.00252509	11.3735	0.518614	0.942595
nC18.CSF.460	C23 H2 N3 O22 S	-0.00340084	10.8391	0.370878	0.875486	-0.00110786	10.8337	0.746315	0.894798	-0.00662853	10.8373	0.195613	0.569377	-0.00482867	10.835	0.335728	0.942595
nC18.CSF.461	C29 H24 N2 O28 S4	-0.00333967	10.9416	0.271714	0.840249	0.00594294	10.9326	0.07323	0.255006	-0.0121731	10.9354	0.0563342	0.400871	-0.00527342	10.9381	0.327661	0.942595
nC18.CSF.462	C14 H11 N9 O4 S2	-0.00178902	10.8887	0.53427	0.923684	-0.00318308	10.8883	0.346204	0.600659	0.00123459	10.8899	0.837622	0.977413	-0.00102177	10.8872	0.869226	0.971231
nC18.CSF.463	Asn-His-OH	0.00733249	10.4146	0.481503	0.923684	-0.0130314	10.6091	0.154667	0.407181	0.267129	10.5901	0.344064	0.702358	0.211162	10.4506	0.801405	0.945888
nC18.CSF.464	C14 H13 N2 O6 S	-0.00269167	10.8756	0.350744	0.85255	-0.00261789	10.8809	0.299597	0.562549	0.0060331	10.8797	0.177122	0.550582	0.00529786	10.8772	0.265658	0.942595
nC18.CSF.465	Triamcinolone Esi-10.882004	-0.0193256	11.0358	0.0875624	0.840249	-0.00210171	11.0275	0.87012	0.95577	-0.0164652	11.0362	0.22199	0.572684	0.000537096	11.0264	0.967658	0.992964
nC18.CSF.466	C47 H37 N21 O	6.19227e-06	10.9049	0.99877	0.99877	-0.00308284	10.9003	0.535259	0.761775	-0.00277736	10.9032	0.587264	0.848079	-0.00629035	10.9016	0.182822	0.942595
nC18.CSF.467	Promacyl	-0.00427055	10.6006	0.667425	0.954897	0.00295655	10.7805	0.555854	0.779784	0.337407	10.6292	0.487326	0.820971	0.0268538	10.7676	0.838037	0.956921
nC18.CSF.468	<none> Esi-0.79499847	-0.00831734	10.8505	0.226878	0.840249	0.0155944	10.8412	0.00296768	0.0416323	-0.0162385	10.8432	0.0211448	0.334907	0.00205811	10.8476	0.764287	0.942595
nC18.CSF.469	Aureothin Esi-10.326005	-0.00140603	11.0012	0.76874	0.954897	-0.00682621	11.0009	0.128755	0.364295	0.00261376	11.0032	0.540301	0.833177	-0.00295869	10.9989	0.644409	0.942595
nC18.CSF.47	C13 H25 N O3	-0.0143016	10.9508	0.00676987	0.416147	-0.0103102	10.9524	0.0389079	0.172928	0.00035108	10.9575	0.959889	0.987578	0.00294438	10.9458	0.656881	0.942595
nC18.CSF.470	C14 H2 N O15	-0.00370859	10.8136	0.327765	0.840249	0.00294939	10.8106	0.394235	0.645463	-0.00398011	10.812	0.352546	0.702358	0.000122512	10.8119	0.976682	0.992964
nC18.CSF.471	C12 H13 Cl N3	0.0131504	10.8509	0.0941772	0.840249	0.0130302	10.8602	0.242734	0.500767	0.0100576	10.8506	0.365336	0.711825	0.0126058	10.8613	0.302603	0.942595
nC18.CSF.472	C22 H7 N3 O23	0.000846526	10.8899	0.796904	0.954897	0.00239532	10.8936	0.373439	0.631147	0.00539011	10.8909	0.258482	0.634574	0.00430671	10.8929	0.381004	0.942595
nC18.CSF.473	Ala Asp Ala	0.0037587	10.6901	0.503439	0.923684	0.000381031	10.8525	0.92237	0.97533	0.0459532	10.7998	0.268876	0.64399	0.211989	10.7569	0.107612	0.942595
nC18.CSF.474	Glu Thr Tyr	0.00274598	11.0016	0.637404	0.94838	0.000643326	11.0009	0.876949	0.958997	0.000869111	11.0002	0.878312	0.980723	-0.00203496	11.0023	0.695721	0.942595
nC18.CSF.475	C37 H4 Cl2 N4 O19 S3	-0.00234501	10.8994	0.58012	0.946017	0.00106306	10.9052	0.818546	0.919694	0.00558452	10.9028	0.198326	0.569377	0.00751892	10.9023	0.0980359	0.942595
nC18.CSF.476	C35 H75 N3 O2	0.00251169	10.8383	0.585799	0.946017	0.00166374	10.8414	0.681547	0.866123	0.00404979	10.8385	0.436499	0.765432	0.00064364	10.8415	0.901838	0.979652
nC18.CSF.477	C21 H5 N7 O8	-0.00378303	10.7484	0.516552	0.923684	0.000217469	10.8478	0.950714	0.983853	0.106509	10.7585	0.159511	0.547817	0.00356302	10.8464	0.481533	0.942595
nC18.CSF.478	2S-hydroxy-octadecanoic acid Esi-11.9550085	0.00364402	11.0302	0.507061	0.923684	-0.00553448	11.028	0.410066	0.660296	0.00471935	11.0289	0.529973	0.833117	-0.00862786	11.0291	0.212692	0.942595
nC18.CSF.479	C25 H25 N O5	0.00258796	10.9212	0.666353	0.954897	0.000129369	10.9759	0.974839	0.990845	0.0832078	10.9268	0.261951	0.639891	0.00193868	10.975	0.747431	0.942595
nC18.CSF.48	(+/-)-5-[(tert-Butylamino)-2'-hydroxypropoxy]-1,2,3,4-tetrahydro-1-naphthol Esi-9.147977	0.00948583	10.983	0.0815411	0.840249	0.00552161	10.9833	0.211567	0.482931	0.00338968	10.9791	0.613501	0.868088	-0.0026568	10.9873	0.669076	0.942595
nC18.CSF.480	C46 H60 N19 O3	-0.00548915	10.7865	0.242727	0.840249	0.00159459	10.7577	0.785776	0.904616	-0.0682038	10.7498	0.284478	0.665136	0.0136642	10.7919	0.0796939	0.942595
nC18.CSF.481	C28 H8 N2 O3	-0.0255009	8.66216	0.633915	0.94838	0.0134927	8.72893	0.373	0.631147	-0.10451	8.81623	0.816043	0.972517	0.23498	8.58067	0.603658	0.942595
nC18.CSF.482	C23 H22 N6 O5	-0.00256512	10.8795	0.650686	0.953342	0.0073277	10.8357	0.243802	0.500866	-0.0465516	10.8318	0.312393	0.678694	0.00261182	10.8795	0.72621	0.942595
nC18.CSF.483	C22 H40 N7 O3	0.00619774	10.6663	0.450238	0.916893	-0.00898752	10.6847	0.495043	0.730929	0.0594026	10.5836	0.748403	0.93874	-0.00794019	10.7691	0.172373	0.942595
nC18.CSF.484	C30 H2 N O27 S	-0.0079921	10.6406	0.15636	0.840249	0.0047745	10.7022	0.575338	0.795749	0.141057	10.6983	0.0938194	0.495326	-0.00358905	10.6498	0.978808	0.992964
nC18.CSF.485	2S-hydroxy-octadecanoic acid Esi-12.001973	0.0290436	10.9398	0.162206	0.840249	0.0206468	10.9386	0.301758	0.562549	0.00136893	10.9285	0.947943	0.987578	-0.00295701	10.9497	0.879233	0.97262
nC18.CSF.486	C17 H18 O19 S	5.71194e-05	7.17467	0.996924	0.99877	0.0100961	7.76776	0.0161705	0.0923224	0.564416	7.49694	0.136752	0.547817	0.620226	7.49706	0.102339	0.942595
nC18.CSF.487	C31 H46 N2 O8	0.000172746	7.20477	0.988852	0.99877	0.0130253	7.81168	0.00599738	0.0564011	0.571156	7.53326	0.150468	0.547817	0.641065	7.53596	0.107093	0.942595
nC18.CSF.488	?-Hydroxyphenylbutazone glucuronide	0.0016916	7.18514	0.903604	0.976403	0.00752949	7.76263	0.0392677	0.172928	0.5712	7.49363	0.136233	0.547817	0.58221	7.50436	0.128428	0.942595
nC18.CSF.489	C21 H31 N9 O5	0.0153332	7.16334	0.316075	0.840249	-0.0145993	7.76409	0.0774385	0.260427	0.592	7.49124	0.118288	0.536648	0.607997	7.48843	0.108114	0.942595
nC18.CSF.49	C8 N O2 S	-0.00253059	11.341	0.818572	0.954897	0.0254889	11.3267	0.00618313	0.0564011	-0.0286053	11.3269	0.051719	0.398534	0.000790219	11.3396	0.950425	0.992964
nC18.CSF.490	C22 H52 N12 O12 S	-0.0239753	9.67565	0.311025	0.840249	-0.00281363	9.98102	0.860307	0.951376	0.427383	9.87134	0.271185	0.646369	0.172258	9.81188	0.655125	0.942595
nC18.CSF.491	C16 H12 N9 O4 S	-0.0559453	8.81045	0.63119	0.94838	0.0120313	9.05953	0.722211	0.883284	0.165325	9.1127	0.705112	0.917939	0.33918	8.77894	0.449848	0.942595
nC18.CSF.5	Phytuberin Esi-9.902996	-0.00358775	11.3143	0.175594	0.840249	0.000274498	11.3112	0.905419	0.973316	-0.00448864	11.3133	0.208619	0.572344	-0.00144006	11.312	0.684074	0.942595
nC18.CSF.50	C14 H6 N2 O16 S2	-0.00140603	11.3946	0.615052	0.94838	0.00230444	11.3954	0.272199	0.52618	-0.000398417	11.3946	0.910867	0.9851	0.0023221	11.3955	0.492666	0.942595
nC18.CSF.51	C15 H2 O17	-0.00150382	11.4013	0.576066	0.944035	0.00234161	11.4022	0.269687	0.525461	-0.000187125	11.4013	0.958357	0.987578	0.00227827	11.4023	0.532818	0.942595
nC18.CSF.52	C8 H2 N O S	0.00101264	11.4053	0.747036	0.954897	-0.00167445	11.4097	0.472396	0.709316	0.00637814	11.4074	0.052386	0.398534	0.0019856	11.408	0.451044	0.942595
nC18.CSF.53	9-Methyl-7-bromoeudistomin D	-0.00414582	11.033	0.212076	0.840249	0.00636698	11.0269	0.0147052	0.0861834	-0.0104926	11.0286	0.0378995	0.377722	-0.00132666	11.0307	0.77883	0.942595
nC18.CSF.54	<none>	-0.00267941	11.4335	0.224995	0.840249	0.000506031	11.4338	0.787567	0.904616	-0.000624997	11.4339	0.799018	0.95732	0.00126349	11.4334	0.606636	0.942595
nC18.CSF.55	C8 H2 N S2	0.00108037	11.3309	0.810416	0.954897	0.014505	11.327	7.29258e-05	0.00784777	-0.0112154	11.3249	0.0550968	0.398534	0.00365019	11.3326	0.583814	0.942595
nC18.CSF.56	Ethisterone	-0.00384676	10.8262	0.329472	0.840249	0.001194	10.8249	0.703259	0.873586	-0.000164804	10.8254	0.982312	0.992418	0.00028192	10.8256	0.967144	0.992964
nC18.CSF.57	(1R,6R)-6-Hydroxy-2-succinylcyclohexa-2,4-diene-1-carboxylate	-0.00424342	10.9738	0.281713	0.840249	0.00197779	10.969	0.478737	0.71254	-0.00706969	10.9714	0.309049	0.6766	-0.00214146	10.971	0.747306	0.942595
nC18.CSF.58	C10 H2 N4 O11 S	-0.00413542	11.3926	0.15122	0.840249	0.0028139	11.3917	0.161854	0.413907	-0.00354325	11.3921	0.328737	0.702358	0.00208498	11.3921	0.573479	0.942595
nC18.CSF.59	4-Hydroxyethinylestradiol Esi-10.321025	-0.00345022	11.2404	0.277639	0.840249	0.00398417	11.2404	0.0794828	0.26369	-0.0034011	11.24	0.337809	0.702358	0.00357986	11.2407	0.357259	0.942595
nC18.CSF.6	C20 H8 N3 O14 S	-0.000345085	11.2274	0.902515	0.976403	0.00120415	11.2255	0.547941	0.770885	-0.00255697	11.2261	0.479884	0.815304	-0.00110815	11.2266	0.74996	0.942595
nC18.CSF.60	5-Fluoromuconolactone	-0.00434884	11.3906	0.529873	0.923684	0.0163184	11.386	0.0114615	0.0781611	-0.0155749	11.3847	0.101453	0.514156	0.00654854	11.3915	0.390437	0.942595
nC18.CSF.61	Rishitin Esi-11.292986	-0.00386949	10.8531	0.43267	0.906781	0.00458701	10.8545	0.189648	0.454231	0.000355319	10.8532	0.936094	0.987578	0.00492315	10.8545	0.313197	0.942595
nC18.CSF.62	C22 H48 N3 O2 S2	-0.00205224	11.0454	0.526383	0.923684	0.00144712	11.0424	0.58692	0.802723	-0.00414446	11.0437	0.292429	0.674096	-0.00147206	11.0438	0.702063	0.942595
nC18.CSF.63	Dimethyl selenide	-0.00396869	11.3775	0.0817602	0.840249	0.00508607	11.376	0.00786109	0.0632754	-0.00545789	11.376	0.0265615	0.338486	0.00246185	11.3773	0.321908	0.942595
nC18.CSF.64	Sulfaphenazole	-0.000125577	10.9144	0.971034	0.99877	0.00294607	10.9071	0.319662	0.577037	-0.00680474	10.9097	0.310051	0.6766	-0.0057646	10.9112	0.410562	0.942595
nC18.CSF.65	C4 H7 Cl3 O2 S3	-0.0108613	11.2929	0.213748	0.840249	0.0195347	11.2835	0.00317988	0.04337	-0.0232	11.2849	0.0128136	0.251658	0.00546079	11.2907	0.532453	0.942595
nC18.CSF.66	C6 H2 N2 O3 S	-0.00374456	11.3605	0.200732	0.840249	0.0038205	11.3602	0.0654427	0.234543	-0.00342997	11.36	0.350366	0.702358	0.00304042	11.3607	0.385594	0.942595
nC18.CSF.67	C23 H24 N9 O3	0.000421452	10.9814	0.904	0.976403	0.00572079	10.9742	0.043824	0.189516	-0.00967864	10.9757	0.0864487	0.466443	-0.00478726	10.9793	0.328206	0.942595
nC18.CSF.68	C25 H31 N3 O11	-0.00110342	10.9672	0.772628	0.954897	0.00466145	10.9607	0.12739	0.364295	-0.00888754	10.9625	0.0551942	0.398534	-0.00380036	10.9648	0.408926	0.942595
nC18.CSF.69	Glu Ile Ala	0.000519484	11.1116	0.875469	0.970327	0.00410075	11.1091	0.230709	0.494665	-0.003788	11.1088	0.434928	0.765432	-0.00111691	11.1116	0.807304	0.948088
nC18.CSF.7	C19 H41 N O4	-0.00108469	11.216	0.705569	0.954897	0.00214655	11.2182	0.341692	0.596937	0.000688486	11.2168	0.855587	0.980723	0.0037149	11.2175	0.319684	0.942595
nC18.CSF.70	Zingerone	-0.00391373	11.09	0.187785	0.840249	0.00310758	11.0893	0.227876	0.492895	-0.00369309	11.0895	0.309693	0.6766	0.00235575	11.0897	0.516321	0.942595
nC18.CSF.71	C9 H4 N2 O7 S2	0.00200098	11.0107	0.533734	0.923684	0.00514741	11.004	0.0680693	0.240446	-0.00779687	11.005	0.163791	0.550582	-0.00547547	11.0091	0.291447	0.942595
nC18.CSF.72	C22 H22 N6 O	-0.00512239	11.094	0.0716107	0.826591	-0.00206255	11.084	0.376109	0.63243	-0.0108571	11.0901	0.119134	0.536648	-0.00885257	11.0871	0.162503	0.942595
nC18.CSF.73	2S-hydroxy-octadecanoic acid	-0.00214667	10.9766	0.644646	0.950763	0.00544527	10.9758	0.186957	0.452633	-0.00391514	10.975	0.471963	0.806271	0.00240597	10.9774	0.6884	0.942595
nC18.CSF.74	Acitretin Esi-10.879978	-0.000891575	11.1865	0.944422	0.99147	0.00220057	11.1905	0.866961	0.955584	0.00292523	11.1881	0.837129	0.977413	0.00510938	11.1893	0.713969	0.942595
nC18.CSF.75	Lauryl hydrogen sulfate	-0.00029922	11.2031	0.919804	0.97683	-0.000658697	11.196	0.793515	0.904616	-0.00660753	11.1993	0.134849	0.547817	-0.00770841	11.1992	0.0329234	0.898076
nC18.CSF.76	D-Glutamine	-0.000453885	11.3192	0.846358	0.960738	0.00189769	11.3271	0.480348	0.71254	0.00728594	11.323	0.0589707	0.406581	0.00837591	11.324	0.0896836	0.942595
nC18.CSF.77	13C6-phe	-0.00497048	11.3248	0.0992764	0.840249	-0.00385465	11.3259	0.116592	0.347431	0.00105204	11.3273	0.749463	0.93874	0.00104625	11.3235	0.75384	0.942595
nC18.CSF.78	Doisynoestrol Esi-9.836017	-0.00103225	11.157	0.903301	0.976403	-0.00577178	11.157	0.312539	0.570471	0.00280715	11.1586	0.702778	0.917723	-0.00275856	11.1553	0.72953	0.942595
nC18.CSF.79	<none> Esi-0.90199727	-3.88929e-05	11.2423	0.99322	0.99877	0.00212934	11.2355	0.509253	0.739773	-0.00747048	11.238	0.197722	0.569377	-0.00563352	11.2392	0.399203	0.942595
nC18.CSF.8	C17 H12 N2 O20 S	0.000421687	11.1968	0.879836	0.970785	0.000571662	11.1979	0.793142	0.904616	0.0013121	11.1971	0.716677	0.923591	0.00106451	11.1977	0.757806	0.942595
nC18.CSF.80	<none> Esi-0.91700304	0.000954966	11.3028	0.830091	0.957704	-0.00324876	11.2994	0.410163	0.660296	-0.000594145	11.3015	0.927318	0.987578	-0.00627926	11.3005	0.408716	0.942595
nC18.CSF.81	<none> Esi-0.8289987	0.00246138	11.1733	0.737572	0.954897	0.0218769	11.1691	0.000141975	0.0116183	-0.0150962	11.1651	0.134701	0.547817	0.00663636	11.1769	0.454006	0.942595
nC18.CSF.82	D1-2-Hydroxymethylethisterone	0.000583106	11.1754	0.905649	0.976403	0.00276485	11.1834	0.512596	0.740003	0.00719182	11.1788	0.296831	0.6766	0.0087946	11.1808	0.253597	0.942595
nC18.CSF.83	<none> Esi-0.83500195	-0.0134231	11.1121	0.254694	0.840249	0.00297306	11.1165	0.778759	0.904616	-0.00268612	11.1164	0.87194	0.980723	0.0118712	11.1125	0.477119	0.942595
nC18.CSF.84	Phytuberin Esi-13.353023	-0.00362109	11.1363	0.232845	0.840249	0.00314712	11.1339	0.22402	0.488862	-0.00547103	11.1349	0.163567	0.550582	0.000831406	11.1351	0.824509	0.948088
nC18.CSF.85	C7 H6 Cl2 O6 S	-0.00395613	11.1826	0.763134	0.954897	0.0294497	11.1635	0.00577704	0.0556182	-0.0376842	11.166	0.0271926	0.338486	-0.000496621	11.1784	0.974028	0.992964
nC18.CSF.86	Thyrotropin releasing hormone	-0.00251652	11.1421	0.470148	0.923684	0.00267757	11.156	0.287784	0.545568	0.0116767	11.1493	0.19591	0.569377	0.016192	11.1499	0.103183	0.942595
nC18.CSF.87	Threonate	-0.000999897	11.3341	0.823956	0.956412	-0.012621	11.3363	0.0147442	0.0861834	0.0089975	11.3382	0.199456	0.569377	-0.00411939	11.3324	0.47569	0.942595
nC18.CSF.88	C4 H4 S3	0.00294526	11.0926	0.621544	0.94838	-0.000391134	11.0955	0.92795	0.97533	0.00477996	11.0936	0.529873	0.833117	0.000942122	11.0948	0.918779	0.987595
nC18.CSF.89	<none> Esi-0.8289987 :1	0.00165543	11.1664	0.811632	0.954897	0.019646	11.1642	0.000426554	0.0190571	-0.0122289	11.16	0.197903	0.569377	0.00797591	11.1704	0.344598	0.942595
nC18.CSF.9	Broussonin C	-0.00342558	11.2266	0.495912	0.923684	0.00524885	11.2245	0.231789	0.49482	-0.00626237	11.2248	0.252043	0.62819	0.00243158	11.2261	0.622132	0.942595
nC18.CSF.90	C15 H2 N2 S2	0.00280834	11.216	0.754648	0.954897	-0.0224212	11.218	0.00101936	0.0263424	0.0157664	11.2217	0.168583	0.550582	-0.0114822	11.2125	0.1824	0.942595
nC18.CSF.91	Nabam	0.037702	11.278	0.0512651	0.826591	-0.000600095	11.2788	0.970808	0.990845	0.0182196	11.2713	0.375263	0.719743	-0.01894	11.2856	0.359252	0.942595
nC18.CSF.92	5-Fluoromuconolactone Esi-0.8639987	-0.00340596	11.3907	0.626961	0.94838	0.0183073	11.3864	0.00379217	0.0464477	-0.015268	11.3842	0.10793	0.52385	0.00720198	11.3925	0.3564	0.942595
nC18.CSF.93	C3 H4 N2 O5 S Esi-0.7169996	-0.00464472	11.4589	0.669385	0.954897	0.0301819	11.4556	0.00145913	0.0307673	-0.0228495	11.4495	0.11277	0.52815	0.0155652	11.4647	0.213852	0.942595
nC18.CSF.94	C16 H6 Cl2 N S	-0.00732644	11.1669	0.565566	0.938152	0.0312094	11.1501	0.00235914	0.036198	-0.0376205	11.1518	0.0164341	0.288184	0.0043646	11.1638	0.755075	0.942595
nC18.CSF.95	<none> Esi-0.8999981	-0.00112582	11.2142	0.770776	0.954897	0.00595928	11.2075	0.0552978	0.213789	-0.0101199	11.2092	0.0596209	0.406581	-0.00309562	11.212	0.634663	0.942595
nC18.CSF.96	C25 H32 N9 O21	0.000635389	10.2816	0.885484	0.974826	0.00247484	9.70026	0.423124	0.669736	-0.603814	9.95447	0.112944	0.52815	-0.577632	9.97687	0.168349	0.942595
nC18.CSF.97	L-Lyxonate	0.00343204	11.218	0.560826	0.93723	-0.00842452	11.226	0.0774129	0.260427	0.0156652	11.2233	0.109891	0.52385	0.000760274	11.2214	0.932842	0.987595
nC18.CSF.98	<none> Esi-0.9179993	-0.00217973	11.3158	0.630493	0.94838	-0.00318112	11.311	0.409802	0.660296	-0.00362905	11.3144	0.557934	0.837081	-0.00593906	11.312	0.418889	0.942595
nC18.CSF.99	C3 H2 N3 O S3	0.00480111	11.0849	0.419309	0.906781	0.00357938	11.081	0.42534	0.669736	-0.00337974	11.0807	0.670272	0.903791	-0.00483532	11.0848	0.590188	0.942595

## Sheet: csf pc18
Compound	Compound name	H+FollowUP.vs.H+Base.Log2.Fold.Change	H+FollowUP.vs.H+Base.Gaussian.AveExpr	H+FollowUP.vs.H+Base.Gaussian.p-value	H+FollowUP.vs.H+Base.Gaussian.FDR	P+FollowUP.vs.P+Base.Log2.Fold.Change	P+FollowUP.vs.P+Base.Gaussian.AveExpr	P+FollowUP.vs.P+Base.Gaussian.p-value	P+FollowUP.vs.P+Base.Gaussian.FDR	P+Base.vs.H+Base.Log2.Fold.Change	P+Base.vs.H+Base.Gaussian.AveExpr	P+Base.vs.H+Base.Gaussian.p-value	P+Base.vs.H+Base.Gaussian.FDR	P+Follow-Up.vs.H+FollowUp.Log2.Fold.Change	P+Follow-Up.vs.H+FollowUp.Gaussian.AveExpr	P+Follow-Up.vs.H+FollowUp.Gaussian.p-value	P+Follow-Up.vs.H+FollowUp.Gaussian.FDR
pC18.CSF.1	Xestoaminol C	0.00241514	10.4362	0.715423	0.993833	0.000817311	10.434	0.887291	0.975399	-0.0019788	10.4345	0.765719	0.910436	-0.00254137	10.4355	0.678007	0.999408
pC18.CSF.10	methyl 8-[2-(2-formyl-vinyl)-3-hydroxy-5-oxo-cyclopentyl]-octanoate	0.00134813	10.1905	0.862593	0.993833	0.00767264	10.1892	0.260407	0.761127	-0.00478455	10.1877	0.498581	0.821897	0.00269441	10.1919	0.692007	0.999408
pC18.CSF.100	5-Nitro-ortho-anisidine	-0.00364613	10.4283	0.570121	0.993833	0.00168805	10.4323	0.761581	0.949826	0.00238275	10.4303	0.732257	0.890593	0.0060062	10.4306	0.330779	0.999408
pC18.CSF.101	<none>	-0.00273534	10.4521	0.627455	0.993833	0.00461144	10.4453	0.420315	0.837261	-0.00975727	10.4475	0.164098	0.688241	-0.00376168	10.4492	0.551562	0.999408
pC18.CSF.102	1,8-Diazacyclotetradecane-2,9-dione	-0.00756405	10.0207	0.330637	0.993833	0.00341917	10.0135	0.64595	0.903844	-0.0121343	10.0173	0.123211	0.663398	-0.00222599	10.0162	0.776182	0.999408
pC18.CSF.103	C27 H55 N8 O4	-0.004277	10.0568	0.619457	0.993833	0.00115102	10.0524	0.879287	0.975399	-0.0067253	10.0549	0.416726	0.796588	-0.00223004	10.0539	0.769966	0.999408
pC18.CSF.104	C40 H25 N O2	-0.0070344	9.9928	0.389169	0.993833	0.00364754	9.98168	0.63849	0.90218	-0.0157085	9.98696	0.0748679	0.653026	-0.00658816	9.98655	0.404881	0.999408
pC18.CSF.105	C25 H51 N7 O6	-0.00203913	10.3879	0.741452	0.993833	0.00490721	10.3794	0.403434	0.831558	-0.0110076	10.3822	0.100062	0.663398	-0.00602287	10.3844	0.313708	0.999408
pC18.CSF.106	C4 H5 N O	-0.00528086	10.4276	0.409146	0.993833	0.0098936	10.4172	0.0860642	0.590047	-0.0170242	10.4202	0.0313516	0.653026	-0.00347047	10.4237	0.586461	0.999408
pC18.CSF.107	C24 H49 N O3	-0.0444449	9.96996	0.00153737	0.382036	0.00422469	9.94367	0.623315	0.90052	-0.031966	10.0026	0.129711	0.673896	-0.0512639	9.90871	0.613778	0.999408
pC18.CSF.108	3'-Hydroxystanozolol	-0.00361385	10.1108	0.642719	0.993833	0.00547841	10.1041	0.456583	0.862036	-0.0103824	10.1063	0.262189	0.754674	-0.00276122	10.108	0.717273	0.999408
pC18.CSF.109	Etidocaine	0.0010364	9.9977	0.902071	0.993833	0.00363233	9.99496	0.626535	0.90052	-0.00298436	9.99477	0.721811	0.887806	-0.00228424	9.99764	0.759698	0.999408
pC18.CSF.11	(+/-)-5-[(tert-Butylamino)-2'-hydroxypropoxy]-1,2,3,4-tetrahydro-1-naphthol	0.00280282	10.2605	0.70488	0.993833	0.00703395	10.2586	0.293657	0.780468	-0.00501509	10.2575	0.490648	0.818296	0.0015027	10.2614	0.829645	0.999408
pC18.CSF.110	C12 H23 N O3	-0.000738945	9.98397	0.93754	0.993833	0.00330318	9.97553	0.675203	0.920816	-0.00900466	9.97846	0.358882	0.787403	-0.00727179	9.9803	0.419503	0.999408
pC18.CSF.111	Spisulosine	0.0061647	10.0502	0.491656	0.993833	0.00352873	10.0522	0.660907	0.915858	0.00395369	10.0488	0.6294	0.867717	-0.000320924	10.0539	0.968209	0.999408
pC18.CSF.112	C23 H22 N5 O2 S2	-0.000114793	10.1487	0.989525	0.998952	0.00497526	10.1449	0.459905	0.865805	-0.00609523	10.145	0.508853	0.822439	-0.00183227	10.1483	0.814313	0.999408
pC18.CSF.113	Butopyronoxyl	0.00478216	10.1293	0.537642	0.993833	0.00440695	10.1263	0.537166	0.878912	-0.00174921	10.1251	0.802599	0.930176	-0.0044788	10.1303	0.535502	0.999408
pC18.CSF.114	N,N-dimethyl-Safingol	0.00834002	10.0552	0.311907	0.993833	0.0061133	10.0501	0.40918	0.831558	-0.00363725	10.0489	0.643251	0.872229	-0.00673824	10.056	0.375147	0.999408
pC18.CSF.115	Dodecyl glucoside	0.00805644	10.0187	0.401498	0.993833	0.00876677	10.0118	0.279094	0.761127	-0.00766251	10.0108	0.48842	0.817675	-0.00620439	10.019	0.475193	0.999408
pC18.CSF.116	C14 H22 O6	0.00586567	10.1351	0.4676	0.993833	0.0139626	10.141	0.0553701	0.528531	0.00132134	10.1335	0.946707	0.986406	0.00988256	10.1431	0.648653	0.999408
pC18.CSF.117	Prosopinine	0.00710489	9.98902	0.41879	0.993833	0.00940731	9.98201	0.247329	0.761127	-0.00720375	9.98116	0.390667	0.789694	-0.00620242	9.98926	0.467311	0.999408
pC18.CSF.118	Capsi-amide	0.00342001	9.99718	0.684715	0.993833	0.0136322	9.99202	0.0982291	0.614209	-0.00989422	9.98994	0.264173	0.754674	-0.000294296	9.99881	0.969919	0.999408
pC18.CSF.119	Fraxin Esi+13.570011	-0.0041604	9.97216	0.683872	0.993833	0.01491	9.96823	0.0746496	0.566425	-0.0126068	9.96661	0.205786	0.728196	0.00520242	9.97344	0.557797	0.999408
pC18.CSF.12	Caffeine	-0.0133503	10.093	0.444843	0.993833	-0.032139	9.73842	0.0928099	0.610947	-0.0625281	10.0056	0.809049	0.931596	-0.572304	9.79491	0.782587	0.999408
pC18.CSF.120	Di-n-propylphthalate	0.00755722	10.0302	0.391935	0.993833	0.00677715	10.0361	0.400489	0.831558	0.00830162	10.0295	0.506509	0.822439	0.00375263	10.0374	0.734479	0.999408
pC18.CSF.121	3'-Hydroxytrimethoprim	0.00573409	9.97353	0.499871	0.993833	0.00914519	9.97796	0.261523	0.761127	0.00540007	9.97195	0.487092	0.817675	0.00454197	9.97993	0.585545	0.999408
pC18.CSF.122	2-Amino-3-methyl-1-butanol	0.0113557	10.3976	0.0887956	0.993833	0.0118963	10.3981	0.0414926	0.528531	0.000956863	10.3917	0.907015	0.98348	-0.000408658	10.4041	0.956554	0.999408
pC18.CSF.123	C4 N O4 S	0.00506149	10.4281	0.400845	0.993833	0.011658	10.4231	0.0404517	0.528531	-0.00787404	10.4209	0.288859	0.756185	-0.00225821	10.4299	0.715068	0.999408
pC18.CSF.124	B-Octylglucoside	0.0164182	10.0393	0.0669671	0.993833	0.00843038	10.0379	0.293141	0.780468	0.00280749	10.0322	0.755829	0.903372	-0.00554981	10.0448	0.490583	0.999408
pC18.CSF.125	C16 H28 N7 O2	0.0047407	9.91502	0.673381	0.993833	0.0110818	10.0164	0.145338	0.701863	-0.00575402	10.0134	0.541561	0.83472	0.159566	9.9268	0.0834355	0.999408
pC18.CSF.126	C20 H37 N O9	0.0092527	10.1047	0.254478	0.993833	0.00825211	10.1099	0.253474	0.761127	0.00491265	10.1033	0.826479	0.941991	0.00489346	10.1118	0.833064	0.999408
pC18.CSF.127	C8 H2 N O6 S	0.00444596	10.4073	0.475623	0.993833	0.0126769	10.4042	0.0256767	0.481558	-0.00636347	10.4009	0.371119	0.787403	0.000444926	10.4103	0.944585	0.999408
pC18.CSF.128	C12 H2 N2 O12 S2	0.00460267	10.4163	0.458551	0.993833	0.0119696	10.4119	0.0315367	0.519668	-0.00768191	10.4094	0.286607	0.756185	-0.00103387	10.4184	0.874121	0.999408
pC18.CSF.129	C18 H38 N2 O2	0.00920347	9.99218	0.283448	0.993833	0.0109915	9.99218	0.156773	0.701863	-0.000206617	9.98734	0.978021	0.992407	0.000908567	9.99702	0.913635	0.999408
pC18.CSF.13	C24 H46 O7	0.00107035	10.495	0.868347	0.993833	0.00854013	10.4963	0.126725	0.685474	-0.00283165	10.4938	0.890466	0.974495	0.00506333	10.4976	0.815864	0.999408
pC18.CSF.130	C19 H38 N2 O3	0.00366267	10.0033	0.665416	0.993833	0.000349705	10.0012	0.965631	0.992593	-0.000950676	10.0008	0.947426	0.986406	-0.00341091	10.0036	0.792599	0.999408
pC18.CSF.131	C26 H51 N O7	0.00841877	9.91798	0.364572	0.993833	0.0133344	9.91651	0.1001	0.614209	-0.00310976	9.91233	0.682487	0.879886	0.000614149	9.92203	0.944822	0.999408
pC18.CSF.132	C27 H55 N8 O10	0.0069001	10.0225	0.404051	0.993833	0.0119101	10.013	0.107892	0.623518	-0.0123262	10.0123	0.289085	0.756185	-0.00661921	10.0224	0.551754	0.999408
pC18.CSF.133	C13 H25 N O2	-0.0290594	10.2695	0.00333623	0.552703	-0.00905277	10.2684	0.31066	0.791689	-0.00885516	10.2775	0.485179	0.817675	0.00816706	10.2604	0.419476	0.999408
pC18.CSF.134	C23 H29 N3 O10	0.00698164	9.88811	0.547464	0.993833	0.00464909	9.89572	0.575708	0.891866	0.103151	9.88834	0.137767	0.673896	-0.0398169	9.89615	0.327846	0.999408
pC18.CSF.135	C17 H46 N11 O6 S	0.00415105	9.95544	0.627554	0.993833	0.0118338	9.95786	0.130931	0.685474	0.000945659	9.95279	0.898219	0.980054	0.00526927	9.96073	0.522139	0.999408
pC18.CSF.136	C16 H35 N O	0.00139133	10.448	0.82242	0.993833	0.0132726	10.4489	0.0216601	0.448545	-0.00518095	10.4448	0.404137	0.792259	0.00705612	10.4522	0.268396	0.999408
pC18.CSF.137	C25 H51 N O4	-0.0190178	10.0557	0.0888485	0.993833	0.0126272	10.0471	0.0953484	0.614209	-0.0228503	10.0514	0.076014	0.653026	0.00576311	10.0506	0.582321	0.999408
pC18.CSF.138	C7 H6	-0.000561042	9.99789	0.949881	0.993833	0.00871631	10.0045	0.25405	0.761127	0.00176117	9.99961	0.809757	0.931596	0.0118452	10.0033	0.178225	0.999408
pC18.CSF.139	Theophylline	-0.006401	9.93897	0.626976	0.993833	-0.0167469	9.64104	0.379891	0.822365	0.170772	9.8748	0.579852	0.851364	-0.600227	9.67931	0.793495	0.999408
pC18.CSF.14	Fraxin	-0.00174892	10.2074	0.83944	0.993833	0.00833782	10.2025	0.263714	0.761127	-0.0103164	10.2032	0.182917	0.702096	0.000518909	10.2063	0.950916	0.999408
pC18.CSF.140	Caffeic aldehyde	-0.00207937	10.0698	0.793158	0.993833	0.00534873	10.073	0.480772	0.878912	-0.000824235	10.071	0.910263	0.98348	0.00759466	10.0721	0.34314	0.999408
pC18.CSF.141	C16 H33 N8 O	0.000869674	10.0274	0.921957	0.993833	0.00585489	10.0239	0.446052	0.85498	-0.00721315	10.024	0.394949	0.789694	0.000340484	10.027	0.967342	0.999408
pC18.CSF.142	Sinapic acid	0.00706745	10.2169	0.483883	0.993833	0.0167828	10.215	0.157977	0.701863	-0.0107406	10.212	0.596243	0.855496	0.00616347	10.2198	0.778885	0.999408
pC18.CSF.143	3-(3'-Methylthio)propylmalic acid Esi+13.069018	-0.014259	9.92035	0.174849	0.993833	0.00561286	9.91442	0.533922	0.878912	-0.0168739	9.91851	0.11199	0.663398	0.00137541	9.91574	0.886908	0.999408
pC18.CSF.144	C28 H42 N7 O10	-0.00380323	10.2855	0.570279	0.993833	0.00391297	10.2803	0.523526	0.878912	-0.0097999	10.2826	0.184574	0.702096	-0.000712199	10.2827	0.915135	0.999408
pC18.CSF.145	C27 H55 N8 O4 Esi+12.447017	-0.00368445	10.0447	0.667716	0.993833	0.00870212	10.0436	0.226751	0.747655	-0.00687198	10.0425	0.364795	0.787403	0.00457668	10.0457	0.569747	0.999408
pC18.CSF.146	C16 H40 N13 O6	-0.00642062	9.96022	0.464447	0.993833	0.00688216	9.95582	0.373262	0.819401	-0.0100585	9.95755	0.18447	0.702096	0.00101964	9.95811	0.898544	0.999408
pC18.CSF.147	20?-Dihydroprednisolone	0.015092	9.81669	0.51485	0.993833	0.0035191	9.88774	0.686619	0.929224	0.175767	9.81711	0.052792	0.653026	-0.0160813	9.89349	0.115407	0.999408
pC18.CSF.148	C16 H26 N2	0.00866861	9.93081	0.534135	0.993833	0.0113126	9.91813	0.313528	0.791689	-0.0177916	9.92089	0.145202	0.677612	-0.0165201	9.92695	0.196999	0.999408
pC18.CSF.149	2-(3'-Methylthio)propylmalic acid Esi+11.788015	-0.00769838	10.0066	0.402452	0.993833	0.00459243	10.0074	0.541605	0.880338	-0.0064123	10.0079	0.456713	0.810356	0.00803413	10.0062	0.31451	0.999408
pC18.CSF.15	Lys Lys Lys	0.0054814	10.3543	0.402511	0.993833	0.00806039	10.3475	0.197719	0.729223	-0.00854092	10.3477	0.439679	0.801047	-0.00539089	10.3535	0.656735	0.999408
pC18.CSF.150	C16 H26 N2 Esi+6.7159805	0.00663067	9.95828	0.465088	0.993833	-0.00619072	9.94678	0.484881	0.878912	-0.00424109	9.9525	0.661959	0.872229	-0.0195599	9.95156	0.0455313	0.999408
pC18.CSF.151	3'-Hydroxytrimethoprim Esi+7.7349873	-0.00391973	10.1405	0.638214	0.993833	0.00189619	10.1392	0.784002	0.956712	-0.0044756	10.1404	0.564267	0.841016	0.00166863	10.1391	0.825589	0.999408
pC18.CSF.152	1?,25-Dihydroxy-2-[3'-(methoxymethoxy)propylidene]-19-norvitamin D3	-0.00203089	10.347	0.784226	0.993833	0.0023159	10.3485	0.716509	0.934316	-0.00338176	10.348	0.880295	0.974403	0.00545121	10.3476	0.806015	0.999408
pC18.CSF.153	C14 H2 O8 S2	-0.00385723	10.4027	0.580139	0.993833	0.00535468	10.3995	0.336775	0.804904	-0.00817236	10.4006	0.261474	0.754674	0.00181795	10.4013	0.786869	0.999408
pC18.CSF.154	C21 H45 N	-0.00524149	10.0719	0.530865	0.993833	0.00659474	10.0681	0.367089	0.817885	-0.00988428	10.0695	0.323272	0.77536	0.00220762	10.0702	0.818302	0.999408
pC18.CSF.155	Acetylcarnitine	-0.0130374	10.32	0.0883346	0.993833	-0.000458774	10.3281	0.949359	0.990017	0.000633421	10.328	0.951063	0.986406	0.0153805	10.3209	0.168887	0.999408
pC18.CSF.156	C50 H20 N5 O	-0.0139871	10.0831	0.12659	0.993833	0.00798033	10.0764	0.283748	0.766428	-0.0181333	10.0805	0.118122	0.663398	0.00452613	10.0784	0.647005	0.999408
pC18.CSF.157	Capsi-amide Esi+9.365988	-0.00659896	9.94708	0.480799	0.993833	0.00815228	9.94752	0.31312	0.791689	-0.00577948	9.94688	0.508284	0.822439	0.00803308	9.94776	0.32647	0.999408
pC18.CSF.158	Octylamine	-0.00228597	10.3958	0.740082	0.993833	0.0105366	10.3937	0.0757353	0.57031	-0.00839721	10.3925	0.26623	0.754674	0.00426397	10.3968	0.526107	0.999408
pC18.CSF.159	Diethylene glycol Esi+1.4719957	-0.0159462	10.2772	0.0918323	0.993833	0.0324547	10.2779	0.00159218	0.158263	-0.0220812	10.2721	0.151442	0.678084	0.0259902	10.2831	0.0730234	0.999408
pC18.CSF.16	C13 H25 N O3	-0.00176716	10.2387	0.821433	0.993833	0.00518459	10.2309	0.448156	0.85498	-0.0112203	10.2336	0.190438	0.712408	-0.00388445	10.2355	0.603677	0.999408
pC18.CSF.160	C16 H42 N16 O6	-0.00294936	9.91794	0.776519	0.993833	0.00629549	9.92068	0.438649	0.849936	0.00122364	9.91926	0.885207	0.974495	0.00347551	9.9196	0.69347	0.999408
pC18.CSF.161	Tetradecylamine	-0.00198944	10.0387	0.814708	0.993833	0.0115694	10.029	0.138035	0.687902	-0.0169399	10.0311	0.0705907	0.653026	-0.00249517	10.0358	0.770658	0.999408
pC18.CSF.162	2-Phenylbutyrolactone Esi+8.191015	0.00289019	10.1276	0.772075	0.993833	-0.00112817	10.1169	0.883413	0.975399	-0.00835862	10.1216	0.442362	0.801355	-0.0124728	10.1219	0.216333	0.999408
pC18.CSF.163	3-beta-enanthoxyandrost-1-en-17-one	-0.314921	8.3172	0.203536	0.993833	0.0214937	8.5195	0.415768	0.833213	-0.169246	8.54682	0.663051	0.872229	0.579598	8.30747	0.158076	0.999408
pC18.CSF.164	1?,25-dihydroxy-11?-(2-hydroxyethyl)vitamin D3 / 1?,25-dihydroxy-11?-(2-hydroxyethyl)cholecalciferol	-0.00504158	10.0967	0.537181	0.993833	0.0115354	10.0882	0.134773	0.687902	-0.0176941	10.0907	0.127135	0.668995	0.000362572	10.0934	0.977178	0.999408
pC18.CSF.165	C20 H41 N8 O3	-0.00752092	9.18311	0.650762	0.993833	-0.010023	8.74299	0.62818	0.90052	-0.503793	8.88795	0.180131	0.702096	-0.388963	8.99987	0.277796	0.999408
pC18.CSF.166	Isomatrine	-0.00515067	9.92471	0.611614	0.993833	0.0157433	9.92523	0.0548645	0.528531	-0.0081937	9.92209	0.341078	0.787403	0.0101386	9.92789	0.207402	0.999408
pC18.CSF.167	2,3,5-Trimethacarb	-0.00272285	10.417	0.678806	0.993833	0.0135544	10.4122	0.0431359	0.528531	-0.013374	10.4117	0.0742788	0.653026	0.00374534	10.4171	0.55773	0.999408
pC18.CSF.168	Sildenafil Esi+8.60999	0.00128214	10.2164	0.868621	0.993833	0.0131568	10.2075	0.0941675	0.614209	-0.0160032	10.2082	0.066086	0.653026	-0.00207019	10.215	0.773174	0.999408
pC18.CSF.169	C38 H67 N5 O8	-0.00223599	10.228	0.775956	0.993833	0.0136957	10.2231	0.0632998	0.548832	-0.0134535	10.2225	0.0861306	0.653026	0.0033344	10.2283	0.653643	0.999408
pC18.CSF.17	1-Aminocyclohexanecarboxylic acid	0.00508941	10.326	0.804881	0.993833	-0.0436394	10.3775	0.0153622	0.419798	0.0750469	10.3641	0.0167869	0.653026	0.0305899	10.3438	0.306135	0.999408
pC18.CSF.170	C9 H4 N5 O9	0.00394894	10.3698	0.574337	0.993833	0.00972699	10.365	0.10354	0.618085	-0.00858692	10.3641	0.236403	0.752701	-0.00129478	10.3703	0.850984	0.999408
pC18.CSF.171	para-Phenylenediamine	0.000455926	10.3725	0.949684	0.993833	0.0038728	10.3652	0.529549	0.878912	-0.00946323	10.3675	0.300075	0.761926	-0.00545686	10.3696	0.513036	0.999408
pC18.CSF.172	Hypoxanthine	0.00299596	10.351	0.674725	0.993833	0.00330907	10.3422	0.600875	0.89815	-0.00889952	10.3448	0.338825	0.787403	-0.00898629	10.3476	0.303304	0.999408
pC18.CSF.173	N-acyl capnines	0.00244567	10.0071	0.796233	0.993833	0.00902176	10.008	0.248446	0.761127	-0.00312906	10.0051	0.710628	0.887806	0.004881	10.0101	0.572443	0.999408
pC18.CSF.174	C20 H40 N8 O6	0.00427247	9.95855	0.634506	0.993833	0.0115194	9.95028	0.153284	0.701863	-0.0133576	9.9505	0.111114	0.663398	-0.00544994	9.95761	0.519145	0.999408
pC18.CSF.175	2-(3'-Methylthio)propylmalic acid Esi+8.776989	0.00234898	10.0748	0.776198	0.993833	0.011631	10.0747	0.106006	0.619824	-0.00558458	10.0715	0.459946	0.810356	0.00525407	10.0781	0.48053	0.999408
pC18.CSF.176	C34 H18 N10 O3	-0.00319593	9.98704	0.721328	0.993833	0.0160919	9.97984	0.0707388	0.562065	-0.0170647	9.97954	0.0763124	0.653026	0.00208644	9.98672	0.81483	0.999408
pC18.CSF.177	C20 H40 O6	0.00727956	10.1566	0.37557	0.993833	0.0144545	10.1612	0.0484252	0.528531	-0.000444701	10.1539	0.983982	0.99336	0.00902416	10.1643	0.684545	0.999408
pC18.CSF.178	C22 H46 O6 Esi+11.246007	0.00267041	9.92334	0.786646	0.993833	0.000564848	9.91513	0.949254	0.990017	-0.00913634	9.91819	0.341725	0.787403	-0.013642	9.91957	0.156966	0.999408
pC18.CSF.179	C15 H29 N8 O5	0.0103805	9.9498	0.283567	0.993833	0.0152855	9.94421	0.0553884	0.528531	-0.00544459	9.93992	0.563845	0.841016	-0.00706315	9.95361	0.488819	0.999408
pC18.CSF.18	N-methylundec-10-enamide	0.00649154	10.252	0.379005	0.993833	0.00698788	10.2431	0.303932	0.78674	-0.00972907	10.244	0.212674	0.740724	-0.00782917	10.2503	0.297705	0.999408
pC18.CSF.180	C12 H22 N2	0.00248335	9.8801	0.840381	0.993833	0.0160561	9.91756	0.0736068	0.566425	0.101247	9.87657	0.135161	0.673896	-0.00248963	9.92435	0.806397	0.999408
pC18.CSF.181	C12 H26 O3	0.00510102	10.1937	0.514705	0.993833	0.00819248	10.181	0.222	0.745912	-0.0147493	10.1838	0.0909989	0.65476	-0.0106054	10.1897	0.23419	0.999408
pC18.CSF.182	C46 H18 N15	0.000139253	10.0549	0.986855	0.998952	0.0095206	10.0414	0.214725	0.745912	-0.0180738	10.0451	0.0669689	0.653026	-0.0088998	10.05	0.378413	0.999408
pC18.CSF.183	Fraxin Esi+11.788015	0.00270304	9.96189	0.769723	0.993833	0.00719022	9.95672	0.375932	0.82	-0.00812341	9.95684	0.347484	0.787403	-0.00364596	9.96132	0.689127	0.999408
pC18.CSF.184	Di(2-ethylhexyl) adipate	0.00333707	10.2149	0.656911	0.993833	0.0107325	10.2118	0.133095	0.685474	-0.00711198	10.2098	0.323717	0.77536	0.000977925	10.2166	0.896303	0.999408
pC18.CSF.185	C27 H55 N8 O4 Esi+12.017019	-0.00121278	10.0084	0.888326	0.993833	0.0116988	10.0484	0.150037	0.701863	0.0867744	10.005	0.316024	0.773769	-0.00243498	10.0553	0.778349	0.999408
pC18.CSF.186	C14 H4 N2 O8	0.000249297	10.3656	0.970672	0.995217	0.0113348	10.3591	0.066562	0.555989	-0.0128395	10.3594	0.0517534	0.653026	-0.000290075	10.3648	0.969071	0.999408
pC18.CSF.187	2-(3'-Methylthio)propylmalic acid Esi+10.616967	-0.00187002	10.0627	0.826398	0.993833	0.0106096	10.0594	0.165226	0.714063	-0.0101414	10.0588	0.178137	0.702096	0.00330259	10.063	0.686259	0.999408
pC18.CSF.188	C29 H57 N5 O8 S	0.0042585	9.98592	0.622686	0.993833	0.00347277	9.98401	0.660834	0.915858	-0.00196903	9.98319	0.799492	0.929679	-0.00228315	9.98657	0.778534	0.999408
pC18.CSF.189	Pirimicarb	0.000316089	10.3	0.965968	0.993833	-0.0010219	10.2839	0.892293	0.975399	-0.0160661	10.2917	0.0566196	0.653026	-0.0163342	10.2908	0.0899528	0.999408
pC18.CSF.19	3-Guanidinopropanoate	0.00495973	10.5681	0.37659	0.993833	0.0032295	10.5657	0.555326	0.880373	-0.00220731	10.5648	0.7469	0.899902	-0.00285391	10.5688	0.666686	0.999408
pC18.CSF.190	Obtusilic acid Esi+12.846985	0.000459613	10.3805	0.944879	0.993833	0.00562774	10.3704	0.353449	0.817885	-0.0141032	10.3729	0.689399	0.8808	-0.00734042	10.3771	0.830298	0.999408
pC18.CSF.191	O-Demethylmetoprolol	0.00330124	9.90058	0.760034	0.993833	0.00602622	9.82011	0.50248	0.878912	-0.0411907	9.85885	0.337302	0.787403	-0.0807139	9.85484	0.22502	0.999408
pC18.CSF.192	C13 H22 N4 O3	-0.00142635	10.2492	0.853569	0.993833	0.0065193	10.2421	0.33754	0.804904	-0.0108564	10.2439	0.159264	0.680259	-0.00341187	10.2467	0.699802	0.999408
pC18.CSF.193	C29 H57 N4 O8	0.00192905	10.3586	0.773965	0.993833	0.00484318	10.3517	0.432412	0.84632	-0.00931911	10.3536	0.148785	0.678084	-0.00459339	10.3561	0.515912	0.999408
pC18.CSF.194	C25 H51 N8 O3 Esi+12.034982	0.00449879	10.045	0.595358	0.993833	0.00366874	10.033	0.663994	0.915858	-0.0121147	10.0367	0.143657	0.673896	-0.0120296	10.0402	0.186771	0.999408
pC18.CSF.195	4,5-epoxy-17R-HDHA	-0.000642967	9.97272	0.949049	0.993833	0.000322076	9.97385	0.977522	0.994531	0.000235709	9.97481	0.985365	0.99336	0.000975188	9.97185	0.949734	0.999408
pC18.CSF.196	Capsi-amide Esi+9.097011	0.00352084	9.9083	0.735149	0.993833	-9.20915e-05	9.9029	0.991347	0.999438	-0.00405298	9.90552	0.635719	0.870393	-0.00758564	9.90521	0.426525	0.999408
pC18.CSF.197	Resolvin D4	-0.00869905	9.95399	0.343659	0.993833	0.00439236	9.94718	0.592838	0.897344	-0.0145229	9.95151	0.0955132	0.65476	0.000168039	9.94906	0.985161	0.999408
pC18.CSF.198	C15 H29 N O3	-0.0109973	9.90962	0.282501	0.993833	-0.00411798	9.83156	0.713969	0.934316	-0.169809	9.83224	0.0453771	0.653026	-0.000285859	9.90215	0.977994	0.999408
pC18.CSF.199	C13 H4 N2 O12 S2	-0.0038622	10.3485	0.573348	0.993833	-0.000534954	10.3457	0.925941	0.98648	-0.00589276	10.3487	0.384394	0.787747	0.000178504	10.3453	0.980791	0.999408
pC18.CSF.2	D-Glucosyldihydrosphingosine	-0.00097335	10.697	0.871711	0.993833	0.00310091	10.6959	0.591099	0.897344	-0.00361894	10.6962	0.829063	0.942893	0.00132749	10.6966	0.94078	0.999408
pC18.CSF.20	C16 H34 O9	0.00816202	10.2038	0.26571	0.993833	0.01277	10.1981	0.0563624	0.528531	-0.00886917	10.1956	0.285748	0.756185	-0.00274922	10.2057	0.756252	0.999408
pC18.CSF.200	C16 H34 O3	-0.00237549	10.0733	0.773484	0.993833	-0.00652175	10.0736	0.376101	0.82	0.000662165	10.0765	0.93318	0.986406	-0.000225502	10.0704	0.979007	0.999408
pC18.CSF.201	2-methyl-tridecanedioic acid	0.00129047	10.0654	0.875751	0.993833	-0.0017901	10.062	0.809427	0.964359	-0.0029362	10.0642	0.76326	0.9086	-0.00416847	10.063	0.640781	0.999408
pC18.CSF.202	C15 H2 N2 O14 S2	-0.00257199	10.3638	0.698368	0.993833	-0.00164845	10.357	0.784042	0.956712	-0.00831538	10.3616	0.250273	0.754674	-0.00553358	10.3586	0.466119	0.999408
pC18.CSF.203	C23 H47 N8 O2 Esi+12.050029	-0.00299041	10.0102	0.733074	0.993833	-0.00475574	10.0012	0.525423	0.878912	-0.00982841	10.0081	0.232521	0.75041	-0.00820199	10.0025	0.342511	0.999408
pC18.CSF.204	C21 H44 N3 O6 S	-0.00663686	9.96217	0.429591	0.993833	-0.00251347	9.95236	0.751666	0.949322	-0.0137594	9.95961	0.145954	0.677934	-0.00822305	9.95407	0.391847	0.999408
pC18.CSF.205	C25 H36 N9	0.00775563	9.95026	0.433217	0.993833	-0.00312	9.93243	0.749555	0.949322	-0.0134613	9.94083	0.201099	0.728196	-0.0255255	9.9403	0.0195725	0.999408
pC18.CSF.206	C20 H42 N4 O2 S2	-0.00353475	10.0994	0.648447	0.993833	-0.0014307	10.0969	0.84945	0.975399	-0.0049604	10.0999	0.703725	0.886568	2.89084e-05	10.0962	0.998263	0.999408
pC18.CSF.207	C21 H44 O5	0.00207614	9.9721	0.906433	0.993833	-1.10111e-05	9.95736	0.999438	0.999438	-0.0111535	9.96287	0.499422	0.821897	-0.0193252	9.96531	0.258816	0.999408
pC18.CSF.208	L-Phenylalanine	-0.00683099	10.3184	0.340343	0.993833	-0.00219027	10.3106	0.73651	0.944598	-0.0107432	10.3164	0.198241	0.724455	-0.00487425	10.3119	0.552435	0.999408
pC18.CSF.209	2?,3?-Dihydroxy-6-oxo-5?-chol-7-en-24-oic Acid	0.00060039	10.135	0.963059	0.993833	-0.00830545	10.1176	0.616122	0.90052	-0.0137554	10.1281	0.385949	0.787747	-0.0199147	10.123	0.20701	0.999408
pC18.CSF.21	Serotonin	0.291242	6.41701	0.0430538	0.993833	0.0837198	7.76133	3.12716e-05	0.0103613	1.73791	7.10099	1.78417e-05	0.0177347	0.953178	7.19426	0.0217955	0.999408
pC18.CSF.210	C26 H44 N2 O4	0.00281983	10.3476	0.672995	0.993833	-0.00167718	10.3418	0.798031	0.962239	-0.00365384	10.3444	0.694089	0.882861	-0.00769913	10.3444	0.376307	0.999408
pC18.CSF.211	C23 H45 N5	0.00113398	9.94678	0.904351	0.993833	-0.00194668	9.94267	0.801271	0.96374	-0.00353651	9.94556	0.666018	0.872229	-0.00436495	9.94353	0.595735	0.999408
pC18.CSF.212	2?,3?-Dihydroxy-6-oxo-5?-chol-7-en-24-oic Acid Esi+12.939961	-0.00242349	10.1491	0.800016	0.993833	-0.00423739	10.1387	0.617914	0.90052	-0.0101278	10.1456	0.292401	0.760855	-0.0108282	10.1413	0.281171	0.999408
pC18.CSF.213	HC Red No. 3	0.0107819	10.0648	0.188459	0.993833	-0.00556576	10.2785	0.453298	0.859882	0.222858	10.1809	0.0791991	0.653026	0.208581	10.1809	0.101073	0.999408
pC18.CSF.214	Anhalonidine	0.0186502	10.3319	0.117742	0.993833	0.00157911	10.3254	0.860214	0.975399	0.00233915	10.3238	0.822903	0.941991	-0.0148755	10.333	0.157192	0.999408
pC18.CSF.215	Deoxymiroestrol	-0.00854732	10.0145	0.396936	0.993833	0.000880158	10.0097	0.913821	0.980926	-0.0103206	10.014	0.282083	0.756185	0.000822871	10.0098	0.923487	0.999408
pC18.CSF.216	<none> Esi+0.87199837	0.00301987	10.3297	0.739345	0.993833	-0.000809581	10.3292	0.895352	0.975399	-0.000422911	10.3297	0.962668	0.990927	-0.000977663	10.3293	0.916621	0.999408
pC18.CSF.217	Pyroglutamic acid Esi+1.1929965	0.00259212	10.3048	0.717115	0.993833	-0.00369415	10.3158	0.575537	0.891866	0.014286	10.3113	0.0617727	0.653026	0.00823773	10.3103	0.283061	0.999408
pC18.CSF.218	C31 H61 N5 O12	0.00119106	9.95351	0.894875	0.993833	0.00305649	9.93922	0.701734	0.931013	-0.0148583	9.94391	0.241798	0.754674	-0.0180479	9.94758	0.116036	0.999408
pC18.CSF.219	C19 H35 N5 O7	0.00166701	9.91992	0.864561	0.993833	0.0104602	9.91612	0.216409	0.745912	-0.00695349	9.91487	0.519136	0.83104	0.00295553	9.92084	0.788778	0.999408
pC18.CSF.22	C16 H32 O6	0.00363411	10.2792	0.61294	0.993833	0.00580525	10.2821	0.370398	0.817885	0.00187433	10.2788	0.938552	0.986406	0.00348133	10.2827	0.888268	0.999408
pC18.CSF.220	C39 H18 O2	-0.00798079	9.91005	0.459069	0.993833	0.00718997	9.9067	0.447029	0.85498	-0.0101975	9.90825	0.298751	0.761926	0.00185005	9.90821	0.849313	0.999408
pC18.CSF.221	C24 H50 O6	-0.00720402	9.98405	0.460811	0.993833	0.00978633	9.97959	0.242827	0.761127	-0.0126424	9.9805	0.216585	0.740724	0.00388249	9.98275	0.647476	0.999408
pC18.CSF.222	L-Ribulose	0.0181893	10.0499	0.161088	0.993833	0.0320643	10.0797	0.0274354	0.505014	0.021828	10.0553	0.119113	0.663398	0.0365906	10.0769	0.0608941	0.999408
pC18.CSF.223	Capsi-amide Esi+8.017981	0.0756142	9.24084	0.594569	0.993833	0.0249505	9.37861	0.738185	0.944598	0.109347	9.16015	0.740156	0.89612	0.163972	9.47128	0.551501	0.999408
pC18.CSF.224	3-hydroxy-3-methyl-Glutaric acid	0.00196027	10.3418	0.774473	0.993833	0.00289711	10.3412	0.630105	0.90052	-0.00151915	10.3405	0.835493	0.948265	0.000658805	10.3425	0.922945	0.999408
pC18.CSF.225	C17 H34 N2 O3	0.00669867	10.0462	0.455687	0.993833	0.0117517	10.0417	0.137276	0.687902	-0.00753367	10.0394	0.388455	0.789694	-0.00133684	10.0482	0.879197	0.999408
pC18.CSF.226	9R,10S,18-trihydroxy-stearic acid	0.00455099	10.1378	0.571873	0.993833	0.00652841	10.1414	0.343491	0.813156	0.00245076	10.1375	0.891163	0.974495	0.00461356	10.1419	0.810731	0.999408
pC18.CSF.227	C6 H14 O4	0.00670823	10.2847	0.389855	0.993833	0.00117353	10.2835	0.865868	0.975399	0.00104517	10.2823	0.913458	0.984791	-0.00290368	10.2858	0.741131	0.999408
pC18.CSF.228	C13 H18 O4 Esi+10.43399	0.00713068	9.42452	0.900733	0.993833	-0.0496919	9.38389	0.566548	0.886849	0.30019	9.48634	0.312212	0.773769	-0.402263	9.31854	0.157996	0.999408
pC18.CSF.229	C17 H38 N O9	0.00625251	9.97236	0.473012	0.993833	0.00746376	9.95594	0.35713	0.817885	-0.0182957	9.9598	0.149833	0.678084	-0.0171872	9.96708	0.176108	0.999408
pC18.CSF.23	Obtusilic acid	0.00759263	10.3778	0.253881	0.993833	0.006436	10.3714	0.273387	0.761127	-0.00592473	10.3712	0.864225	0.965213	-0.00841815	10.3775	0.809814	0.999408
pC18.CSF.230	2-Phenylbutyrolactone Esi+11.319008	0.00075645	9.89988	0.950212	0.993833	0.00777116	9.89432	0.491054	0.878912	-0.00868269	9.89476	0.448714	0.803642	-0.00257697	9.89896	0.810546	0.999408
pC18.CSF.231	C21 H43 N8 O	0.00813866	9.99426	0.336293	0.993833	0.0106046	9.98681	0.198495	0.729223	-0.0101468	9.98604	0.227201	0.748797	-0.00503334	9.99438	0.563126	0.999408
pC18.CSF.232	C29 H57 N5 O5	0.00710504	10.0077	0.416938	0.993833	0.00529812	10.0483	0.490135	0.878912	0.0909043	10.0061	0.258173	0.754674	-0.00570115	10.0535	0.505045	0.999408
pC18.CSF.233	C19 H42 N O10	0.00796869	9.97028	0.374909	0.993833	0.00319139	9.95768	0.688077	0.929224	-0.0110022	9.96118	0.30514	0.764003	-0.0160403	9.96568	0.162415	0.999408
pC18.CSF.234	1,3,8-Naphthalenertriol	0.0035738	10.021	0.676478	0.993833	0.00540197	10.0127	0.485779	0.878912	-0.0103033	10.0147	0.212257	0.740724	-0.00612661	10.0183	0.475169	0.999408
pC18.CSF.235	C8 H4 O3	0.00934194	10.2056	0.201563	0.993833	0.00440073	10.2052	0.516207	0.878912	0.00126383	10.2023	0.855844	0.962341	-0.00217467	10.2084	0.762167	0.999408
pC18.CSF.236	C26 H53 N O8	0.00730706	10.2248	0.328502	0.993833	0.0070575	10.2285	0.276546	0.761127	0.00362374	10.2234	0.886656	0.974495	0.00309911	10.2301	0.902266	0.999408
pC18.CSF.237	Capsi-amide Esi+8.855981	0.0128402	9.88353	0.253996	0.993833	0.000699503	9.87806	0.937221	0.990017	0.000669361	9.87755	0.942504	0.986406	-0.00979328	9.88356	0.358962	0.999408
pC18.CSF.238	Atractylodin	0.00731182	10.3574	0.271693	0.993833	0.00214575	10.3468	0.717186	0.934316	-0.00903264	10.3498	0.314149	0.773769	-0.0123566	10.3535	0.205688	0.999408
pC18.CSF.239	3alpha,7alpha,11alpha-Trihydroxy-12-oxo-5beta-cholan-24-oic Acid	0.0115947	9.97331	0.190584	0.993833	0.00376944	9.95998	0.625836	0.90052	-0.0100568	9.96284	0.383116	0.787747	-0.0193498	9.96929	0.128683	0.999408
pC18.CSF.24	Sildenafil	0.00918388	10.2141	0.220111	0.993833	0.000877149	10.2111	0.89497	0.975399	-0.000232072	10.2107	0.974599	0.992407	-0.0061277	10.2143	0.438107	0.999408
pC18.CSF.240	dodecanamide	0.00867726	10.0275	0.353483	0.993833	0.00491064	10.0177	0.536935	0.878912	-0.00829591	10.0189	0.368834	0.787403	-0.0110991	10.0254	0.281944	0.999408
pC18.CSF.241	C22 H43 N O5	0.00353904	9.8591	0.763526	0.993833	0.00523469	9.8517	0.563183	0.883654	-0.0197607	9.85336	0.0642571	0.653026	-0.00182171	9.85679	0.876324	0.999408
pC18.CSF.242	Obtusilic acid Esi+9.240988	-0.00584447	9.9988	0.538741	0.993833	0.00263887	10.0029	0.725751	0.938628	0.00219381	10.0003	0.923535	0.986406	0.00561166	10.0018	0.804627	0.999408
pC18.CSF.243	Trillin	-0.350848	8.61272	0.171794	0.993833	-0.135308	8.88076	0.359036	0.817885	0.15157	9.06266	0.631462	0.869353	0.37243	8.45412	0.34287	0.999408
pC18.CSF.244	Epimedoside E	-0.00610362	9.96095	0.534571	0.993833	0.00798846	9.95962	0.344308	0.813156	-0.00898568	9.96002	0.337442	0.787403	0.0071359	9.96043	0.501242	0.999408
pC18.CSF.245	C25 H51 N8 O3 Esi+12.034982 :1	0.00900225	10.0354	0.366194	0.993833	0.00193036	10.0324	0.823574	0.967977	0.000544224	10.0312	0.956393	0.989234	-0.00661846	10.0363	0.49473	0.999408
pC18.CSF.246	19-norcholestenone	0.0147278	9.87189	0.229667	0.993833	-0.00877357	9.8108	0.364935	0.817885	-0.100953	9.87668	0.155526	0.678084	0.00390081	9.8007	0.978718	0.999408
pC18.CSF.247	F4-Neuroprostane (7-series)	-0.00540978	9.96125	0.536984	0.993833	0.00628655	9.94266	0.402683	0.831558	-0.0269515	9.95127	0.023876	0.653026	-0.0146561	9.95102	0.262032	0.999408
pC18.CSF.248	C22 H51 N14 S	-0.00330584	9.9527	0.702032	0.993833	0.000764289	9.94658	0.922694	0.985132	-0.00919439	9.95005	0.236458	0.752701	-0.0033095	9.9487	0.688884	0.999408
pC18.CSF.249	C14 H18 N2 O2	-0.00819652	9.8968	0.613024	0.993833	0.0036131	9.70503	0.804642	0.96374	-0.30609	9.91514	0.0429392	0.653026	-0.0413912	9.67002	0.879184	0.999408
pC18.CSF.25	1-Hexadecylamine	0.0107922	10.1832	0.167429	0.993833	0.0030781	10.1785	0.641516	0.90321	-0.00183648	10.1778	0.807093	0.931183	-0.00741094	10.1835	0.343778	0.999408
pC18.CSF.250	C22 H47 N O7	-0.00302452	10.1167	0.703154	0.993833	-0.00308126	10.1167	0.673905	0.920816	-0.000276594	10.1182	0.987801	0.9938	4.58531e-05	10.1152	0.997904	0.999408
pC18.CSF.251	Onitin	-0.00912545	9.97995	0.307673	0.993833	0.000575139	9.97514	0.940312	0.990017	-0.0095308	9.97944	0.229853	0.749095	0.000468355	9.97523	0.95689	0.999408
pC18.CSF.252	C18 N O19 S	-0.00834625	10.3297	0.215858	0.993833	0.0016255	10.3249	0.775577	0.955296	-0.0105663	10.3288	0.132951	0.673896	0.000829584	10.3254	0.915157	0.999408
pC18.CSF.253	C10 H14 N9 O3	-0.0132697	10.1724	0.237678	0.993833	-0.0115214	10.1625	0.172443	0.718594	-0.0105613	10.173	0.381713	0.787747	-0.00828964	10.1609	0.498509	0.999408
pC18.CSF.254	2,4-Diamino-6,7-dimethoxyquinazoline	0.000451257	10.1582	0.962989	0.993833	0.0174702	10.159	0.143959	0.701863	-0.0142436	10.1571	0.403868	0.792259	0.0152964	10.1602	0.45938	0.999408
pC18.CSF.255	Theophylline Esi+3.4489927	0.00891946	10.1846	0.498156	0.993833	-0.0308556	10.1082	0.127883	0.685474	0.178221	10.1784	0.135997	0.673896	-0.311214	10.1078	0.0356312	0.999408
pC18.CSF.256	C23 H47 N8 O5 S	-0.00733597	9.97446	0.409431	0.993833	-0.00730089	9.96959	0.326763	0.792201	-0.00505637	9.97573	0.546139	0.835176	-0.0037181	9.9679	0.667768	0.999408
pC18.CSF.257	9,15-dioxo-11R-hydroxy-2,3,4,5-tetranor-prostan-1,20-dioic acid	0.63724	7.64001	0.0582788	0.993833	-0.191367	7.5591	0.494868	0.878912	0.457589	7.48438	0.257159	0.754674	-0.619932	7.70769	0.131179	0.999408
pC18.CSF.258	C22 H42 N7 O	0.0920021	9.87884	0.0200009	0.993833	-0.0599341	9.84819	0.042603	0.528531	0.174605	9.88103	0.117231	0.663398	-0.208529	9.84333	0.134146	0.999408
pC18.CSF.259	C14 O13	-0.00710038	10.3158	0.298104	0.993833	0.000596767	10.311	0.919091	0.983397	-0.00944389	10.3149	0.187147	0.707317	5.88824e-05	10.3114	0.993159	0.999408
pC18.CSF.26	C16 H36 N3 O9	0.00828645	10.1786	0.26897	0.993833	0.00536676	10.1723	0.40969	0.831558	-0.00531832	10.1721	0.523441	0.832391	-0.00743933	10.1783	0.434333	0.999408
pC18.CSF.260	L-Valine	-0.0111893	10.2342	0.242196	0.993833	-0.00818435	10.2521	0.225768	0.747655	0.0160164	10.2485	0.142191	0.673896	0.0194161	10.2395	0.0460449	0.999408
pC18.CSF.261	C20 H16 N5 O2 S	-0.0107806	10.0857	0.20628	0.993833	0.00576708	10.0803	0.412954	0.831558	-0.0143131	10.0838	0.0986583	0.663398	0.00325279	10.0817	0.692378	0.999408
pC18.CSF.262	C7 H14 N2 O6	0.000469513	10.2468	0.958245	0.993833	0.00158849	10.2417	0.845005	0.975399	-0.00815063	10.2439	0.607177	0.855496	-0.00197709	10.2441	0.896034	0.999408
pC18.CSF.263	L-Arginine	-0.0051072	10.332	0.470478	0.993833	0.00710384	10.334	0.26826	0.761127	-0.00396595	10.3323	0.622132	0.86319	0.00836512	10.3339	0.226048	0.999408
pC18.CSF.264	C17 H32 N7	-0.00588116	9.99778	0.593459	0.993833	0.0144424	9.99417	0.154613	0.701863	-0.0139147	9.99349	0.260214	0.754674	0.00696935	9.99815	0.579826	0.999408
pC18.CSF.265	C4 H N2 O S	-0.00229757	10.2403	0.776081	0.993833	0.0172625	10.2315	0.0132287	0.375694	-0.0199084	10.232	0.0509591	0.653026	0.00257713	10.2391	0.801958	0.999408
pC18.CSF.266	Sulfaphenazole	-0.00569438	10.1852	0.442751	0.993833	0.00340333	10.1848	0.613743	0.90052	-0.00562277	10.1856	0.475257	0.815899	0.00496263	10.1843	0.48535	0.999408
pC18.CSF.267	Hypoxanthine Esi+1.4259971	-0.0038569	10.2759	0.629802	0.993833	-0.00699997	10.2779	0.244762	0.761127	0.00376232	10.2795	0.71385	0.887806	0.000344544	10.2744	0.970932	0.999408
pC18.CSF.268	C27 H47 N8 O	-0.00327531	9.96862	0.710486	0.993833	0.001516	9.96125	0.851256	0.975399	-0.0123999	9.96622	0.23444	0.751719	-0.0028789	9.96301	0.812433	0.999408
pC18.CSF.269	C8 H4 O3 Esi+9.280023	-0.00417419	9.9876	0.627969	0.993833	0.00709897	9.97476	0.37783	0.820006	-0.0192046	9.97969	0.0474233	0.653026	-0.00688291	9.98155	0.398517	0.999408
pC18.CSF.27	MGK 264	0.00629187	10.4622	0.320683	0.993833	0.00364646	10.4646	0.5041	0.878912	0.00326678	10.4613	0.592589	0.855496	0.00180493	10.4657	0.786572	0.999408
pC18.CSF.270	Retusoquinone	-0.00815854	9.95389	0.376448	0.993833	0.00666602	9.94918	0.457035	0.862036	-0.0118911	9.95099	0.22116	0.742262	0.0024902	9.95167	0.763112	0.999408
pC18.CSF.271	C15 N2 O19	-0.00400263	10.3009	0.561301	0.993833	0.00471483	10.2945	0.442886	0.854004	-0.0103662	10.2968	0.184618	0.702096	-0.00240195	10.2979	0.719054	0.999408
pC18.CSF.272	Endothal	0.000195453	10.2866	0.978231	0.996927	-0.00677878	10.261	0.369851	0.817885	-0.0214945	10.2745	0.0385619	0.653026	-0.0295346	10.2709	0.00398296	0.999408
pC18.CSF.273	N-acyl capnines Esi+11.420984	-0.000246432	9.92176	0.979659	0.996927	0.00133539	9.92036	0.876415	0.975399	-0.00230964	9.92196	0.781394	0.919178	0.0015426	9.92004	0.862217	0.999408
pC18.CSF.274	N,N-Diethylphenylacetamide	-0.00625245	9.99476	0.482699	0.993833	0.0111134	9.98314	0.173625	0.718594	-0.0201884	9.98692	0.0278138	0.653026	-0.00288591	9.98997	0.727937	0.999408
pC18.CSF.275	C9 H10 N7 S2	-0.000721773	9.85898	0.952497	0.993833	0.0177991	9.85066	0.0788686	0.58504	-0.023328	9.85133	0.039672	0.653026	-0.0019406	9.85759	0.863844	0.999408
pC18.CSF.276	C9 H16 N2 O2	0.00633619	10.264	0.407915	0.993833	0.0137076	10.2718	0.0491773	0.528531	0.00573298	10.2622	0.577195	0.848716	0.00997951	10.2743	0.255421	0.999408
pC18.CSF.277	C25 H51 N8 O2	-0.0138814	9.9701	0.226814	0.993833	0.0144016	9.96387	0.0866975	0.590256	-0.0166438	9.96474	0.152208	0.678084	0.00466217	9.96868	0.60379	0.999408
pC18.CSF.278	C22 H41 N O10	0.0114765	8.35478	0.267643	0.993833	0.0150745	8.61975	0.0741367	0.566425	0.265929	8.50914	0.524778	0.832391	0.28782	8.48844	0.499821	0.999408
pC18.CSF.279	8-methyl-hexadecanedioic acid	0.0116627	9.94564	0.237395	0.993833	0.010654	9.9445	0.18896	0.725557	0.0011577	9.9397	0.890729	0.974495	-0.00147126	9.95035	0.866506	0.999408
pC18.CSF.28	?-D-Glucose	0.00511406	10.5551	0.386349	0.993833	-0.00263541	10.5518	0.603686	0.899646	3.14732e-05	10.5529	0.996143	0.996892	-0.0067852	10.5537	0.330217	0.999408
pC18.CSF.280	C20 H35 N O6	0.00467347	9.78309	0.81771	0.993833	0.0177988	9.60407	0.063437	0.548832	-0.0728453	9.61251	0.756142	0.903372	-0.305284	9.75908	0.0193809	0.999408
pC18.CSF.281	2E,4E,8E,10E-Dodecatetraenedioic acid	0.000282669	10.0132	0.974065	0.996111	0.0134729	10.0036	0.0705245	0.562065	-0.0162968	10.0042	0.0723049	0.653026	-0.00299861	10.0117	0.732843	0.999408
pC18.CSF.282	Sulfuric acid	0.0043254	10.2228	0.595555	0.993833	0.0258917	10.2083	0.000509455	0.0632998	-0.0245656	10.2067	0.0322165	0.653026	-0.00426089	10.2232	0.698731	0.999408
pC18.CSF.283	C5 H3 N2 O S	0.00529984	10.2241	0.521303	0.993833	0.0280749	10.2108	0.000332161	0.0550279	-0.0240423	10.2078	0.028153	0.653026	-0.00220388	10.2259	0.835321	0.999408
pC18.CSF.284	C21 H43 N O4	-0.00847658	9.85127	0.505213	0.993833	-0.00746476	9.77115	0.703952	0.931013	0.108816	9.84744	0.210882	0.740694	-0.248047	9.76802	0.0310553	0.999408
pC18.CSF.285	C18 H28 S	0.0253505	9.57526	0.326938	0.993833	0.00587554	9.69252	0.612026	0.90052	0.00860656	9.68854	0.966877	0.991401	0.254515	9.58944	0.365546	0.999408
pC18.CSF.286	C21 H43 N8 O2	0.00452684	9.96034	0.583779	0.993833	0.0160623	9.94745	0.0388904	0.528531	-0.0178118	9.94794	0.0355768	0.653026	-0.00889201	9.95872	0.281366	0.999408
pC18.CSF.287	C21 H43 N8 O Esi+12.06201	-0.000186258	9.99669	0.982337	0.997388	0.0206629	9.98522	0.00648563	0.293032	-0.0220627	9.98509	0.00640273	0.607281	-0.00079338	9.99581	0.925025	0.999408
pC18.CSF.288	8-Amino Caprylic acid	0.00354872	10.1916	0.6965	0.993833	0.0111054	10.1906	0.139103	0.687902	-0.00524176	10.1874	0.608206	0.855496	0.00330941	10.1947	0.765815	0.999408
pC18.CSF.289	DAF-2 diacetate	-0.000110065	9.69722	0.996271	0.998952	0.0160365	9.70509	0.366941	0.817885	-0.0161175	9.65689	0.921701	0.986406	0.0401953	9.7461	0.747085	0.999408
pC18.CSF.29	2'-Hydroxy-2,4',6'-trimethoxychalcone	-0.00679049	10.2836	0.424607	0.993833	0.00687389	10.2761	0.279636	0.761127	-0.0142274	10.2792	0.0924105	0.65476	-0.000509056	10.2798	0.947122	0.999408
pC18.CSF.290	C16 H26 N2 Esi+6.112019	-0.00182295	10.0077	0.82209	0.993833	0.0160818	9.99828	0.0379369	0.528531	-0.0178216	9.99836	0.0529247	0.653026	-0.00104567	10.0068	0.902481	0.999408
pC18.CSF.291	C4 H5 N O Esi+1.1929965	-0.000278826	10.1074	0.979952	0.996927	-0.00325658	10.1072	0.709031	0.931013	0.00241294	10.1079	0.804306	0.930176	-0.0025429	10.1067	0.834561	0.999408
pC18.CSF.292	Dulcitol	0.00331879	10.2176	0.723846	0.993833	-0.00590413	10.2174	0.432582	0.84632	0.00646685	10.2175	0.557329	0.840451	-0.00690762	10.2175	0.507235	0.999408
pC18.CSF.293	C21 N O21 S	0.00381181	10.3036	0.543557	0.993833	0.00604465	10.2921	0.33386	0.801588	-0.0124208	10.2947	0.105571	0.663398	-0.0107586	10.3	0.169593	0.999408
pC18.CSF.294	Bis (2-hydroxypropyl) amine	-0.00330497	10.1443	0.702349	0.993833	-0.00377968	10.1499	0.691425	0.929224	0.0075247	10.1484	0.527572	0.832391	0.00460625	10.1463	0.694668	0.999408
pC18.CSF.295	C15 H32 O4	0.0138338	10.0479	0.109831	0.993833	-0.00344356	10.0427	0.688991	0.929224	0.00465508	10.0422	0.654367	0.872229	-0.0148055	10.0478	0.136938	0.999408
pC18.CSF.296	Isocitric acid	0.0120844	10.1691	0.224835	0.993833	-0.00386238	10.1872	0.664037	0.915858	0.0266191	10.1761	0.0575681	0.653026	0.00911206	10.1817	0.44212	0.999408
pC18.CSF.297	C16 H34 O4	0.00197105	10.1279	0.783851	0.993833	0.00501464	10.1227	0.496083	0.878912	-0.00616391	10.1231	0.433539	0.801047	-0.00435716	10.1271	0.563243	0.999408
pC18.CSF.298	C20 H14 N5 O S	-0.00450245	9.86514	0.700719	0.993833	0.000711746	9.85508	0.941249	0.990017	-0.0201346	9.8587	0.0663049	0.653026	-0.0130404	9.86064	0.208517	0.999408
pC18.CSF.299	myo-Inositol pentakisphosphate	0.000915432	10.2815	0.888942	0.993833	0.00286176	10.2747	0.634295	0.90218	-0.00696159	10.2765	0.316554	0.773769	-0.00665942	10.2791	0.352609	0.999408
pC18.CSF.3	Creatinine	0.00151166	10.665	0.788717	0.993833	0.000909424	10.6655	0.853793	0.975399	0.000408116	10.6649	0.951674	0.986406	0.000461707	10.6657	0.941048	0.999408
pC18.CSF.30	C6 H15 N O	0.00380372	10.2989	0.63158	0.993833	-0.0241458	10.3082	0.0190312	0.429272	0.02254	10.3085	0.12101	0.663398	-0.00422655	10.2994	0.71372	0.999408
pC18.CSF.300	Heliamine	-0.00531746	10.2942	0.456631	0.993833	0.00700129	10.2915	0.313114	0.791689	-0.00812338	10.292	0.223276	0.742262	0.002829	10.2935	0.710449	0.999408
pC18.CSF.301	C31 H49 N2 S	-0.000551235	10.0754	0.946718	0.993833	0.00769005	10.079	0.308807	0.791689	-0.00176721	10.0753	0.921811	0.986406	0.00855158	10.0794	0.635928	0.999408
pC18.CSF.302	N-acyl capnines Esi+12.427001	-0.0123608	9.95917	0.20911	0.993833	0.00629541	9.96429	0.482489	0.878912	-0.000843312	9.96222	0.93018	0.986406	0.0116206	9.96168	0.222101	0.999408
pC18.CSF.303	C47 H30 N6 O4	-0.00744087	9.93272	0.43953	0.993833	0.00541221	9.92497	0.527141	0.878912	-0.00966725	9.92828	0.360831	0.787403	-0.0071526	9.92874	0.491023	0.999408
pC18.CSF.304	Montanol	0.0008681	10.3005	0.895666	0.993833	-0.000452931	10.2929	0.943688	0.990017	-0.00654709	10.2962	0.354876	0.787403	-0.00872073	10.2965	0.237365	0.999408
pC18.CSF.305	O-Desmethylquinine glucuronide	-0.00084103	10.1368	0.914838	0.993833	0.000755848	10.1299	0.911654	0.980758	-0.00715403	10.1329	0.344268	0.787403	-0.00693159	10.1332	0.368547	0.999408
pC18.CSF.306	C17 H4 N3	-0.00387205	9.99046	0.648057	0.993833	-0.00499537	9.98397	0.578726	0.891866	-0.00485572	9.98851	0.650863	0.872229	-0.00791946	9.98536	0.355521	0.999408
pC18.CSF.307	Dichloromethane	-0.00480082	10.226	0.567064	0.993833	0.0147256	10.2101	0.0387781	0.528531	-0.0249853	10.2143	0.0155402	0.653026	-0.00659935	10.2205	0.537733	0.999408
pC18.CSF.308	C36 H59 N2 O10	-0.00398357	9.89984	0.699537	0.993833	-0.00498932	9.8979	0.554534	0.880373	-0.000934759	9.90167	0.909084	0.98348	-0.00532127	9.89591	0.527946	0.999408
pC18.CSF.309	C15 H34 N3 O3	-0.00285007	10.0565	0.730212	0.993833	0.00389875	10.0524	0.644672	0.903844	-0.00619444	10.0537	0.495814	0.821398	-0.00149538	10.0549	0.866882	0.999408
pC18.CSF.31	Octhilinone	-0.000460921	10.1739	0.954497	0.993833	0.00790771	10.1745	0.267315	0.761127	-0.00450795	10.1726	0.541864	0.83472	0.00599004	10.176	0.4589	0.999408
pC18.CSF.310	C31 H53 N19 O3	-0.00581739	9.4629	0.656004	0.993833	-0.0069588	9.19442	0.687651	0.929224	-0.0901386	9.29714	0.767351	0.911287	-0.403975	9.33683	0.196686	0.999408
pC18.CSF.311	Flopropione	-0.0121539	9.93262	0.204754	0.993833	0.00232964	9.93382	0.792524	0.962239	0.000287415	9.93521	0.973549	0.992407	0.00550273	9.93134	0.560216	0.999408
pC18.CSF.312	C32 H14 N10	-0.0153874	10.072	0.0992377	0.993833	0.006883	10.0639	0.363448	0.817885	-0.0184049	10.0686	0.0866199	0.653026	0.00223714	10.0665	0.800822	0.999408
pC18.CSF.313	C21 H2 O26 S	-0.00298204	10.2796	0.641736	0.993833	0.0033493	10.2711	0.595001	0.897344	-0.0110314	10.2744	0.174279	0.702096	-0.00588296	10.2755	0.40937	0.999408
pC18.CSF.314	Macrophylline	-0.0246095	8.51669	0.827497	0.993833	-0.514291	8.36406	0.0516486	0.528531	0.268261	8.70707	0.479971	0.817675	-0.570412	8.1604	0.161399	0.999408
pC18.CSF.315	C39 H75 N O13	-0.0114577	10.1879	0.154336	0.993833	0.00519278	10.1795	0.47922	0.878912	-0.0161161	10.1843	0.0410077	0.653026	-0.000571491	10.1823	0.943924	0.999408
pC18.CSF.316	1?,25-Dihydroxy-2-[3'-(methoxymethoxy)propylidene]-19-norvitamin D3 Esi+12.843995	-0.000570978	10.3492	0.934207	0.993833	0.00439413	10.3456	0.495399	0.878912	-0.00800599	10.3467	0.711916	0.887806	8.3752e-05	10.3478	0.997084	0.999408
pC18.CSF.317	Multifidol	0.00297672	10.2362	0.69287	0.993833	-0.00485462	10.2227	0.46924	0.875093	-0.00851859	10.2292	0.319329	0.773769	-0.018183	10.2285	0.0194283	0.999408
pC18.CSF.318	C32 H65 N O7	-0.00240779	10.1916	0.737109	0.993833	0.00654169	10.193	0.326059	0.792201	-0.00385341	10.1917	0.860547	0.963854	0.0062954	10.1931	0.7918	0.999408
pC18.CSF.319	5'-S-Methyl-5'-thioinosine	0.000193284	9.80875	0.990248	0.998952	0.00222028	9.84434	0.812411	0.964359	0.0245716	9.81018	0.594996	0.855496	-0.00371416	9.84601	0.713098	0.999408
pC18.CSF.32	Sulfadimidine	-0.00406336	10.1919	0.584789	0.993833	0.00677444	10.1848	0.315401	0.791689	-0.0135646	10.1876	0.139372	0.673896	-0.000649932	10.1886	0.948395	0.999408
pC18.CSF.320	C3 H6 N2 O5	-0.00393945	10.2658	0.568561	0.993833	0.00242325	10.2587	0.702811	0.931013	-0.00955623	10.2617	0.260062	0.754674	-0.00481865	10.2621	0.49583	0.999408
pC18.CSF.321	N-Formyl-4-amino-5-aminomethyl-2-methylpyrimidine	-0.0197669	9.94366	0.0871714	0.993833	-0.0188872	9.93831	0.190523	0.725595	-0.00142019	9.95116	0.925505	0.986406	-0.00723796	9.93034	0.700502	0.999408
pC18.CSF.322	C19 H36 N7	0.0047681	9.96409	0.593461	0.993833	0.00930113	9.95794	0.25944	0.761127	-0.00650479	9.95703	0.480378	0.817675	-0.0057495	9.96447	0.494678	0.999408
pC18.CSF.323	C13 H28 O3	0.0124863	10.027	0.228914	0.993833	-0.00978198	10.025	0.299048	0.78431	0.0117404	10.0248	0.367067	0.787403	-0.0151203	10.0271	0.167151	0.999408
pC18.CSF.324	C22 H2 N O21 S	0.00435285	10.2573	0.537075	0.993833	0.00197267	10.2544	0.745417	0.948713	-0.00128313	10.2539	0.874502	0.972178	-0.00468581	10.2575	0.471782	0.999408
pC18.CSF.325	13,14-dihydro-6,15-diketo-PGF1?	-0.0117067	10.0483	0.410765	0.993833	-0.0107025	9.91898	0.519493	0.878912	-0.252821	9.96574	0.0347766	0.653026	-0.124817	9.99032	0.249266	0.999408
pC18.CSF.326	C30 H48 N9 O10	0.00553546	10.1118	0.466309	0.993833	0.00366143	10.1071	0.605745	0.900215	-0.00312915	10.1068	0.722571	0.887806	-0.00647755	10.1118	0.37437	0.999408
pC18.CSF.327	C8 H5 N O6	-0.0158124	9.84988	0.226438	0.993833	0.00606477	10.0839	0.579814	0.89216	0.201768	10.1458	0.121728	0.663398	0.424671	9.80835	0.706006	0.999408
pC18.CSF.328	2,4-Diamino-6,7-dimethoxyquinazoline Esi+1.4440001	0.0149458	10.0649	0.212403	0.993833	0.0280147	10.0625	0.0478202	0.528531	-0.0124771	10.0541	0.583374	0.851503	0.00678778	10.0731	0.763528	0.999408
pC18.CSF.329	C20 H43 N20 O4	0.0247408	9.60347	0.212474	0.993833	0.0181421	9.47311	0.177637	0.7207	-0.112171	9.4585	0.676502	0.875785	-0.149436	9.60675	0.536148	0.999408
pC18.CSF.33	Cinnamic acid	-0.00691303	10.1834	0.442119	0.993833	0.00593551	10.1794	0.387628	0.823073	-0.0103942	10.1812	0.242858	0.754674	0.002747	10.1812	0.727546	0.999408
pC18.CSF.330	L-Methionine	0.00516984	10.2208	0.476298	0.993833	0.00185356	10.2285	0.797128	0.962239	0.00977053	10.2227	0.341886	0.787403	0.0055565	10.2272	0.510386	0.999408
pC18.CSF.331	Dihydroceramide C2	0.00463906	9.92482	0.641258	0.993833	0.0122691	9.91205	0.149293	0.701863	-0.0152573	9.91236	0.18506	0.702096	-0.0114051	9.9234	0.186487	0.999408
pC18.CSF.332	C7 H2 O11 S	0.00574868	10.2821	0.392092	0.993833	0.0118092	10.2798	0.0663496	0.555989	-0.00466596	10.2761	0.564935	0.841016	0.000245823	10.2855	0.970639	0.999408
pC18.CSF.333	C23 H41 N8 O3	0.0117001	10.121	0.144033	0.993833	0.0102609	10.1242	0.147589	0.701863	-0.00067401	10.1183	0.980915	0.992407	0.00608332	10.1272	0.832984	0.999408
pC18.CSF.334	Cycluron	-0.0170582	9.72465	0.569858	0.993833	-0.0145287	9.97063	0.319161	0.792201	0.249009	10.0286	0.0602357	0.653026	0.43902	9.68806	0.23427	0.999408
pC18.CSF.335	3-Furoic acid	-0.0136377	10.1148	0.228978	0.993833	0.0165169	10.0906	0.151819	0.701863	-0.0915882	10.0719	0.396536	0.789893	0.0389576	10.1313	0.00135666	0.999408
pC18.CSF.336	C24 H47 N O8	0.0146726	9.69331	0.292199	0.993833	0.0141537	9.79072	0.132509	0.685474	0.289494	9.7463	0.34126	0.787403	0.0111966	9.7462	0.95617	0.999408
pC18.CSF.337	L-Leucine	-0.00899854	10.2123	0.287695	0.993833	-0.00456781	10.2257	0.554195	0.880373	0.0131068	10.2223	0.183266	0.702096	0.0142184	10.2169	0.140264	0.999408
pC18.CSF.338	C22 H4 O26 S	0.00616718	10.2479	0.385455	0.993833	0.00862636	10.2431	0.173512	0.718594	-0.00552563	10.2413	0.476374	0.816407	-0.00414589	10.2493	0.552255	0.999408
pC18.CSF.339	2-Iodophenol	0.00545027	10.2682	0.439979	0.993833	0.0145919	10.2666	0.0179322	0.425102	-0.00522723	10.262	0.473444	0.815603	0.00227258	10.2728	0.742992	0.999408
pC18.CSF.34	C7 N O6 S	-0.00125201	10.5519	0.828201	0.993833	0.00418424	10.5516	0.406542	0.831558	-0.0033803	10.5511	0.581044	0.851503	0.00284951	10.5525	0.660448	0.999408
pC18.CSF.340	C30 H48 N12 O	0.0350267	9.55275	0.572499	0.993833	0.0146899	9.56306	0.233421	0.758238	0.214439	9.49193	0.40125	0.790479	-0.173989	9.62477	0.362913	0.999408
pC18.CSF.341	Phytuberin	0.00350275	10.2287	0.635456	0.993833	0.0106863	10.2214	0.121909	0.678064	-0.0119111	10.2212	0.217901	0.741758	-0.00290967	10.2283	0.755079	0.999408
pC18.CSF.342	estra-5,7,9-triene-3?,17?-diol	0.0165573	9.8723	0.15702	0.993833	0.0125812	9.71585	0.253119	0.761127	-0.169749	9.77682	0.0687238	0.653026	-0.12436	9.79772	0.106458	0.999408
pC18.CSF.343	C33 H54 N O9	0.00764548	10.1791	0.318596	0.993833	0.0131649	10.182	0.0551451	0.528531	0.000401022	10.1756	0.954312	0.988111	0.00585762	10.1857	0.449129	0.999408
pC18.CSF.344	Stigmatellin Y	0.00796599	10.1629	0.318187	0.993833	0.0116723	10.1713	0.0847786	0.590047	0.0045329	10.1622	0.860367	0.963854	0.0114761	10.1727	0.647518	0.999408
pC18.CSF.345	C20 H41 N8	-3.74464e-05	9.94878	0.997852	0.998952	0.0115525	9.9455	0.361593	0.817885	-0.00691678	9.94416	0.546141	0.835176	0.00304705	9.94983	0.837681	0.999408
pC18.CSF.346	C13 H25 N O2 Esi+9.875983	0.0276853	9.66847	0.537632	0.993833	-0.0015319	9.71249	0.890461	0.975399	0.205762	9.66085	0.27233	0.754674	-0.05113	9.72394	0.758871	0.999408
pC18.CSF.347	Zalcitabine	0.00749221	9.79546	0.617179	0.993833	-0.0366144	9.71856	0.0296992	0.519668	0.0212161	9.69948	0.93096	0.986406	-0.114196	9.80786	0.829008	0.999408
pC18.CSF.348	Onchidal	0.00718371	10.0339	0.502112	0.993833	0.0138766	10.0298	0.138629	0.687902	-0.00890119	10.0265	0.53779	0.83472	0.000709176	10.0368	0.96136	0.999408
pC18.CSF.349	Hexazinone	-0.0751275	9.47628	0.00678347	0.963253	0.0729584	8.69838	0.0203954	0.431341	-0.662501	9.11246	0.0652619	0.653026	-0.881344	8.99456	0.0244813	0.999408
pC18.CSF.35	m-(beta-Acetyl-alpha-ethyl-p-hydroxyphenethyl)benzoic acid	-0.00289321	10.2437	0.688288	0.993833	0.00323381	10.2421	0.610736	0.90052	-0.00545059	10.2429	0.393814	0.789694	0.00243048	10.2428	0.723883	0.999408
pC18.CSF.350	2(3H)-Furanone	-0.000304525	10.2481	0.966734	0.993833	0.00534034	10.2488	0.382226	0.822365	-0.00225359	10.2473	0.748444	0.90067	0.00406574	10.2497	0.585275	0.999408
pC18.CSF.351	12-amino-dodecanoic acid	-0.0412348	9.95025	0.000418898	0.138795	-0.0049557	9.8791	0.685508	0.929224	-0.0168515	9.95779	0.268278	0.754674	-0.0739489	9.86537	0.285269	0.999408
pC18.CSF.352	Lys Lys Trp	0.0288486	9.61866	0.68295	0.993833	0.0253474	9.32165	0.531915	0.878912	-0.0641866	9.44146	0.791873	0.925181	-0.523218	9.47302	0.03229	0.999408
pC18.CSF.353	2-amino-4-cyano-butanoic acid	0.00163817	10.1547	0.874596	0.993833	-0.00929143	10.145	0.323835	0.792201	-0.00477905	10.1519	0.757549	0.903966	-0.0141971	10.1469	0.334051	0.999408
pC18.CSF.354	C25 H45 N	0.00466739	9.63797	0.756646	0.993833	0.0059057	9.71658	0.590109	0.897344	0.129197	9.70442	0.514577	0.828995	0.0380329	9.65697	0.858626	0.999408
pC18.CSF.355	Oxolan-3-one	-0.00364847	10.0838	0.715384	0.993833	0.00913258	10.0687	0.352257	0.817885	-0.0208319	10.0741	0.0571913	0.653026	-0.00857588	10.0771	0.478534	0.999408
pC18.CSF.356	C13 H24 N2	-0.00218314	10.1059	0.771292	0.993833	0.00355577	10.1009	0.630157	0.90052	-0.00819508	10.1029	0.273657	0.754758	-0.00184902	10.1034	0.809624	0.999408
pC18.CSF.357	Anhalonidine Esi+0.7550004	0.0314479	10.0768	0.378112	0.993833	0.0282015	9.94066	0.386031	0.823073	-0.00525856	10.018	0.978016	0.992407	-0.116446	9.98764	0.65767	0.999408
pC18.CSF.358	C8 H18 O3	-0.00250462	10.1511	0.767682	0.993833	0.00966837	10.1513	0.173322	0.718594	-0.00614714	10.1497	0.405672	0.792259	0.00733302	10.1527	0.361265	0.999408
pC18.CSF.359	Tremetone	0.00825913	9.79055	0.556683	0.993833	0.00309292	9.82403	0.778731	0.956712	0.0574422	9.83544	0.270506	0.754674	-0.0189714	9.78206	0.885962	0.999408
pC18.CSF.36	(+/-)-5-[(tert-Butylamino)-2'-hydroxypropoxy]-1,2,3,4-tetrahydro-1-naphthol Esi+8.385988	-0.0150409	9.91886	0.593473	0.993833	0.00141631	9.95197	0.967508	0.993495	0.0402262	9.93864	0.176598	0.702096	0.0293207	9.93507	0.37062	0.999408
pC18.CSF.360	C27 H51 N5 O10	-0.00101491	9.89378	0.914759	0.993833	0.00349045	9.95235	0.674333	0.920816	0.00872993	9.91453	0.93264	0.986406	0.0469868	9.9367	0.385268	0.999408
pC18.CSF.361	Diethylene glycol Esi+10.017989	-0.00310588	10.0022	0.716972	0.993833	0.00220463	9.99579	0.779498	0.956712	-0.00962365	9.99935	0.308413	0.768328	-0.00300157	9.99807	0.754717	0.999408
pC18.CSF.362	C23 H41 N Esi+11.98802	-0.00764357	9.98965	0.743646	0.993833	0.0374703	10	0.089268	0.597077	-0.0146922	9.98617	0.535309	0.83472	0.0341983	10.0044	0.135509	0.999408
pC18.CSF.363	C8 N2 O S	-0.00465243	10.2423	0.542203	0.993833	0.00250389	10.2402	0.694581	0.929224	-0.00598371	10.2419	0.414759	0.796588	0.00156491	10.2405	0.830552	0.999408
pC18.CSF.364	Irbesartan	-0.00856827	10.2253	0.260538	0.993833	0.000352198	10.2233	0.95926	0.990968	-0.00646337	10.2263	0.459361	0.810356	0.00228415	10.2222	0.791988	0.999408
pC18.CSF.365	C16 H10 N O2 S	-0.33711	8.66557	0.1664	0.993833	-0.0390035	8.4509	0.726162	0.938628	-0.416034	8.7653	0.252991	0.754674	-0.0126429	8.33251	0.974737	0.999408
pC18.CSF.366	C12 H26 O5	-0.000397287	10.198	0.963845	0.993833	-0.00328838	10.1974	0.631451	0.90052	0.000144289	10.1991	0.985259	0.99336	-0.00150056	10.1964	0.859569	0.999408
pC18.CSF.367	Estra-1,3,5(10)-triene-3,6beta,17beta-triol triacetate	-0.0143214	10.2396	0.0639517	0.993833	-0.00471496	10.2185	0.536359	0.878912	-0.0259535	10.2328	0.00856543	0.653026	-0.0164842	10.2234	0.0882005	0.999408
pC18.CSF.368	Vitamin E succinate(tocopherol succinate)	-0.00525151	10.2084	0.524826	0.993833	0.00704926	10.2147	0.270918	0.761127	0.000889071	10.2115	0.950085	0.986406	0.0121174	10.2122	0.391125	0.999408
pC18.CSF.369	C8 H12 N O9 S2	-0.00382341	10.2524	0.608233	0.993833	0.0068267	10.2507	0.277165	0.761127	-0.00757889	10.2509	0.309266	0.768525	0.004223	10.2521	0.560583	0.999408
pC18.CSF.37	3-(3'-Methylthio)propylmalic acid	-0.00752546	10.12	0.396454	0.993833	0.00292521	10.1159	0.692733	0.929224	-0.00991649	10.1189	0.243825	0.754674	0.0013423	10.1167	0.875465	0.999408
pC18.CSF.370	3-(a-Naphthoxy)lactic acid glucuronide	0.000627545	10.1568	0.957996	0.993833	-0.0196697	10.1623	0.0411685	0.528531	0.0159886	10.165	0.192387	0.712408	-0.00459026	10.1545	0.71918	0.999408
pC18.CSF.371	Arg-OEt	-0.0101316	10.1857	0.217031	0.993833	0.00476954	10.179	0.509098	0.878912	-0.0145219	10.1831	0.124137	0.663398	0.000909241	10.1809	0.918335	0.999408
pC18.CSF.372	C8 H14 N2	-0.00542875	10.1902	0.493882	0.993833	0.00659193	10.1876	0.344405	0.813156	-0.00899041	10.1886	0.280437	0.756185	0.00386371	10.189	0.581497	0.999408
pC18.CSF.373	3?,7?,12?-Trihydroxy-5?-chol-22-en-24-oic acid	-0.00578356	10.0729	0.525504	0.993833	0.0107274	10.0651	0.159738	0.701863	-0.0162772	10.0674	0.0480703	0.653026	0.000608372	10.07	0.93934	0.999408
pC18.CSF.374	C13 H2 N2 O17	-0.00540092	10.2143	0.499478	0.993833	0.00996172	10.21	0.125085	0.685474	-0.0122513	10.2108	0.136308	0.673896	0.00374679	10.2132	0.591679	0.999408
pC18.CSF.375	C21 H40 N6 O4 Esi+12.163017	-0.00295025	10.4055	0.666152	0.993833	0.0114717	10.3978	0.0556434	0.528531	-0.015393	10.3992	0.0323318	0.653026	5.15446e-05	10.4034	0.99362	0.999408
pC18.CSF.376	C23 H4 N3 O22 S3	-0.00637788	10.2357	0.383107	0.993833	0.0110758	10.2259	0.100253	0.614209	-0.0186648	10.229	0.0305767	0.653026	-0.000788645	10.2318	0.912599	0.999408
pC18.CSF.377	4-Amino-2-nitrotoluene	-0.0075487	10.2452	0.509759	0.993833	-0.00400482	10.1952	0.72311	0.937121	-0.0974858	10.1986	0.302333	0.761926	-0.00279957	10.2375	0.878411	0.999408
pC18.CSF.378	2-Phenylbutyrolactone Esi+11.508035	-0.0117107	10.1154	0.249117	0.993833	0.0140331	10.1076	0.067318	0.557618	-0.0204883	10.1102	0.0465623	0.653026	0.00513631	10.1121	0.514483	0.999408
pC18.CSF.379	4-keto palmitic acid	0.0103257	10.0598	0.262349	0.993833	1.7951e-05	10.041	0.998653	0.999438	-0.014388	10.0483	0.356484	0.787403	-0.0222253	10.0509	0.167898	0.999408
pC18.CSF.38	(2R)-2-Hydroxy-2-methylbutanenitrile	-0.0426911	10.2919	0.0113977	0.993833	-0.000903707	10.3136	0.951906	0.990017	0.00457598	10.3126	0.861068	0.963854	0.0397581	10.2948	0.127606	0.999408
pC18.CSF.380	C11 H17 N O4 S2	0.00172335	9.99868	0.848043	0.993833	0.00848849	9.98941	0.286719	0.770268	-0.0135363	9.99143	0.1568	0.678084	-0.00558526	9.99586	0.528572	0.999408
pC18.CSF.381	C11 H21 N O7	-0.0130332	10.0234	0.36019	0.993833	-0.0208152	10.0392	0.0817465	0.588812	0.0188985	10.0402	0.339767	0.787403	0.0123731	10.0238	0.527129	0.999408
pC18.CSF.382	Pyroglutamic acid Esi+0.9490017	-0.0228304	10.2132	0.183871	0.993833	0.0772353	10.2547	0.0114247	0.35488	0.000978895	10.2235	0.966048	0.991401	0.0795733	10.248	0.00889608	0.999408
pC18.CSF.383	Otonecine	0.0073718	10.2004	0.371663	0.993833	0.00419415	10.2006	0.548072	0.880338	0.00141654	10.1978	0.890828	0.974495	-0.00152331	10.2032	0.8728	0.999408
pC18.CSF.384	C27 H2 N3 O22 S2	0.00409598	10.2062	0.591639	0.993833	0.00963353	10.1977	0.148284	0.701863	-0.011937	10.1982	0.153839	0.678084	-0.00555526	10.2049	0.457745	0.999408
pC18.CSF.385	C20 H42 O4	0.00452046	10.0581	0.62019	0.993833	0.00940195	10.0528	0.223623	0.745912	-0.00857049	10.052	0.3024	0.761926	-0.00228943	10.0584	0.795339	0.999408
pC18.CSF.386	3-Methyl-L-histidine	0.00808752	10.1807	0.348864	0.993833	0.00278312	10.1726	0.755598	0.949322	-0.00648168	10.1736	0.532221	0.833114	-0.0107533	10.1789	0.323202	0.999408
pC18.CSF.387	Pederin	0.00734802	9.92148	0.442891	0.993833	0.00425344	9.91644	0.601815	0.898205	-0.00340998	9.9159	0.713159	0.887806	-0.0111969	9.92158	0.209395	0.999408
pC18.CSF.388	Gln Pro Pro	0.00539346	9.98009	0.546219	0.993833	0.0182399	9.97706	0.0318911	0.519668	-0.00920973	9.97237	0.351429	0.787403	0.00298864	9.98451	0.758211	0.999408
pC18.CSF.389	Lentiginosine	0.0650821	7.59848	0.0201208	0.993833	0.0186046	7.88739	0.620396	0.90052	0.599519	7.84571	0.16034	0.680259	-0.0243891	7.66528	0.953793	0.999408
pC18.CSF.39	C23 H30 N2 O8	-0.00595161	10.1419	0.428512	0.993833	0.000851714	10.1348	0.905455	0.980758	-0.0111309	10.1394	0.141577	0.673896	-0.00315961	10.1368	0.704439	0.999408
pC18.CSF.390	L-Histidine	0.000332301	10.234	0.965761	0.993833	0.0197956	10.2218	0.00390648	0.231574	-0.0221187	10.2222	0.00596209	0.607281	-0.00179865	10.2325	0.821015	0.999408
pC18.CSF.391	Dodecyl glucoside Esi+10.955004	0.0128895	10.0044	0.222245	0.993833	0.0177909	9.99293	0.0487239	0.528531	-0.0163957	9.99173	0.204885	0.728196	-0.00703486	10.0046	0.572438	0.999408
pC18.CSF.392	C21 H38 N7 O	0.0135886	10.0499	0.116091	0.993833	0.00792972	10.0581	0.296985	0.782568	0.00897516	10.0499	0.720734	0.887806	0.00766744	10.0588	0.759399	0.999408
pC18.CSF.393	4-Hydroxycinnamic acid	0.00464019	10.1616	0.611354	0.993833	-0.00121938	10.1607	0.88833	0.975399	0.00181296	10.1602	0.863232	0.965189	-0.00382928	10.1619	0.722357	0.999408
pC18.CSF.394	Diisobutyl phthalate	-0.00110935	10.2253	0.899248	0.993833	0.000819079	10.2204	0.907746	0.980758	-0.00733948	10.2233	0.371842	0.787403	-0.00304909	10.222	0.698142	0.999408
pC18.CSF.395	Dioxacarb	0.00684973	10.2177	0.364751	0.993833	0.00498911	10.2099	0.464482	0.871123	-0.00724056	10.2109	0.349933	0.787403	-0.00828209	10.216	0.315244	0.999408
pC18.CSF.396	Isobutyrylglycine methyl ester	0.0732824	9.27557	0.000415989	0.138795	-0.103587	9.38832	3.05914e-07	0.000304078	0.26567	9.35907	0.439347	0.801047	-0.00176052	9.31463	0.995698	0.999408
pC18.CSF.397	3-Hydroxy-L-proline	-0.00149159	10.1441	0.851047	0.993833	0.00172507	10.14	0.824825	0.967977	-0.00595627	10.1414	0.673117	0.875785	-0.00530569	10.1423	0.699733	0.999408
pC18.CSF.398	C15 H32 O3	0.00523786	9.96625	0.589147	0.993833	-0.00219525	9.96613	0.817862	0.964359	0.00360128	9.96565	0.743621	0.898128	-0.00283412	9.96672	0.776877	0.999408
pC18.CSF.399	C14:5n-1,3,5,7,9	-0.00677697	9.89758	0.583828	0.993833	0.0068946	9.90584	0.467407	0.874017	-0.0408836	9.90389	0.318749	0.773769	0.0592054	9.90024	0.342716	0.999408
pC18.CSF.4	C21 H40 N6 O4	0.00387081	10.3998	0.586577	0.993833	0.000590296	10.3983	0.917989	0.983276	-0.000546051	10.3983	0.93737	0.986406	-0.00254783	10.3997	0.699262	0.999408
pC18.CSF.40	5S-HETE di-endoperoxide	-0.00792397	10.1744	0.298516	0.993833	0.000599988	10.1742	0.925226	0.98648	-0.00477851	10.1761	0.480786	0.817675	0.00460824	10.1725	0.529154	0.999408
pC18.CSF.400	Mycosporine	0.00231894	10.1753	0.76767	0.993833	-0.00201967	10.1705	0.785389	0.956712	-0.0026587	10.1729	0.785028	0.921273	-0.00720609	10.1725	0.488974	0.999408
pC18.CSF.401	C9 H4 N3 O4	0.00106813	10.2003	0.893452	0.993833	-0.00384238	10.1919	0.599478	0.89774	-0.00588697	10.1965	0.470905	0.81547	-0.01106	10.195	0.182396	0.999408
pC18.CSF.402	C15 H29 N O5	-0.00249495	10.0311	0.796405	0.993833	0.00461283	10.0011	0.554578	0.880373	-0.0331378	10.0145	0.0155788	0.653026	-0.0271416	10.0151	0.0741771	0.999408
pC18.CSF.403	C12 H26 O6	-0.00551437	9.97771	0.574341	0.993833	0.00367529	9.96421	0.703802	0.931013	-0.0186705	9.97133	0.0319402	0.653026	-0.00929243	9.96942	0.42377	0.999408
pC18.CSF.404	Obtusilic acid Esi+12.846985 :1	0.000544479	10.3798	0.938898	0.993833	0.00517723	10.3704	0.371093	0.817885	-0.0125236	10.3722	0.725711	0.888371	-0.00762224	10.3772	0.822645	0.999408
pC18.CSF.405	Capillartemisin B	-0.00535321	10.0501	0.540279	0.993833	0.00737835	10.0346	0.359524	0.817885	-0.022876	10.0413	0.0566894	0.653026	-0.00860937	10.0421	0.452896	0.999408
pC18.CSF.406	24-Nor-5beta-cholane-3alpha,7alpha,12alpha,22,23-pentol Esi+13.957017	-0.00203978	9.98955	0.831722	0.993833	-0.000957755	9.99736	0.912677	0.980758	-0.0515891	10.0208	0.527248	0.832391	0.0452744	9.96679	0.722726	0.999408
pC18.CSF.407	Lentiginosine Esi+1.192997	0.00672468	9.51424	0.767003	0.993833	0.12775	9.26811	1.81619e-06	0.000902646	-0.364089	9.32769	0.205082	0.728196	-0.15559	9.43325	0.574506	0.999408
pC18.CSF.408	C50 H26 N3	-0.00518808	9.8925	0.654337	0.993833	0.00577994	9.88196	0.528103	0.878912	-0.0201891	9.88896	0.0687026	0.653026	-0.00537589	9.88459	0.649418	0.999408
pC18.CSF.409	C7 O5 S	-0.023421	10.0612	0.181696	0.993833	0.0443642	10.0791	0.0110109	0.35488	0.0304327	10.0422	0.72516	0.888371	0.00596287	10.0997	0.812351	0.999408
pC18.CSF.41	C29 H14 N6 O	-0.0109479	10.2933	0.142654	0.993833	0.00556113	10.2891	0.412432	0.831558	-0.0129774	10.292	0.113032	0.663398	0.00445058	10.2899	0.564528	0.999408
pC18.CSF.410	C18 H34 N7	0.0101034	9.21256	0.650828	0.993833	-0.000182551	9.08534	0.99657	0.999438	0.112673	9.20596	0.72354	0.887899	-0.363034	9.08088	0.291687	0.999408
pC18.CSF.411	C8 H6	-0.0105887	10.1744	0.205489	0.993833	0.00241247	10.1713	0.722157	0.937121	-0.0107921	10.175	0.195221	0.71605	0.00472724	10.1704	0.631526	0.999408
pC18.CSF.412	<none> Esi+0.77299917	-0.00287887	10.2118	0.701897	0.993833	-0.00188313	10.2089	0.773386	0.954439	-0.00470293	10.2121	0.516674	0.829683	-0.00109407	10.2084	0.890878	0.999408
pC18.CSF.413	C29 H51 N8 O3	0.00307148	10.0593	0.815381	0.993833	0.0154172	10.0518	0.227155	0.747655	-0.0150611	10.0511	0.30117	0.761926	0.000107075	10.0593	0.9942	0.999408
pC18.CSF.414	C34 H69 N O8	-0.000705301	10.1229	0.929663	0.993833	-0.000973433	10.1306	0.893074	0.975399	0.00689417	10.1278	0.776091	0.916193	0.00802156	10.1263	0.733448	0.999408
pC18.CSF.415	VD 2736	-0.00868018	8.41682	0.338419	0.993833	-0.000452564	8.67301	0.953704	0.990017	0.337665	8.55837	0.436833	0.801047	0.199683	8.55375	0.64666	0.999408
pC18.CSF.416	C6 H8 O S	0.00531948	7.3406	0.914492	0.993833	-0.549161	7.02716	0.0156263	0.419798	0.377711	7.26323	0.331675	0.7858	-1.00463	7.07727	0.00969388	0.999408
pC18.CSF.417	Hildgardtene	-0.0084367	9.83248	0.573297	0.993833	-0.00404916	9.84229	0.716542	0.934316	-0.0996009	9.88464	0.110129	0.663398	0.133079	9.79098	0.417184	0.999408
pC18.CSF.418	C7 H4 N2 O4	-0.0300102	10.1188	0.00303926	0.552703	0.0113992	10.1114	0.295475	0.781122	-0.0265586	10.1194	0.0269258	0.653026	0.0111963	10.1102	0.417437	0.999408
pC18.CSF.419	Euxanthone	0.00249969	10.1793	0.776281	0.993833	-0.0205654	10.1738	0.00951804	0.343055	0.00589085	10.1815	0.520027	0.83104	-0.0165167	10.1711	0.0722523	0.999408
pC18.CSF.42	MGK 264 Esi+10.060034	-0.00845113	10.0664	0.326535	0.993833	0.00822186	10.0702	0.269356	0.761127	-0.00482564	10.0682	0.549437	0.836356	0.0125234	10.0686	0.11188	0.999408
pC18.CSF.420	dodecanamide Esi+10.36001	-0.00370717	10.0582	0.686481	0.993833	-0.000654723	10.0606	0.947153	0.990017	-0.000653358	10.0613	0.948534	0.986406	0.00513891	10.0576	0.580203	0.999408
pC18.CSF.421	C32 H63 N O9	0.000865582	9.93459	0.930403	0.993833	0.000883552	10.0369	0.909083	0.980758	0.00161025	9.98409	0.978753	0.992407	0.0086204	9.99627	0.940089	0.999408
pC18.CSF.422	Capillartemisin B Esi+9.276995	-4.79294e-05	10.1382	0.995087	0.998952	-0.00322183	10.1343	0.653011	0.910368	-0.00279449	10.1373	0.718549	0.887806	-0.00495391	10.1348	0.514586	0.999408
pC18.CSF.423	C12 H18 N4 O4	0.00415158	10.1313	0.631249	0.993833	-0.00899077	10.1371	0.263212	0.761127	0.0128627	10.1357	0.277487	0.756134	-0.00118529	10.1332	0.914103	0.999408
pC18.CSF.424	Acetylcarnitine Esi+1.368999	-0.00732321	10.1404	0.410617	0.993833	-0.00917002	10.1494	0.213222	0.745912	0.0077529	10.1499	0.458377	0.810356	0.0103448	10.1407	0.353998	0.999408
pC18.CSF.425	C9 H17 N O6	0.0143437	9.87721	0.443277	0.993833	0.0201828	9.86631	0.311468	0.791689	-0.0538395	9.85106	0.717933	0.887806	0.183349	9.8915	0.307522	0.999408
pC18.CSF.426	C8 H2 O7 S2	-0.0194426	9.88767	0.225706	0.993833	0.0308776	10.0441	0.0407481	0.528531	0.248474	9.96755	0.0640735	0.653026	0.435015	9.97785	0.00533111	0.999408
pC18.CSF.427	C27 H47 N8 O2	-0.00610857	10.1008	0.50676	0.993833	0.00820668	10.1042	0.297596	0.782568	-0.00448992	10.1021	0.649259	0.872229	0.0113496	10.1031	0.176146	0.999408
pC18.CSF.428	C27 H4 N2 O27 S2	0.00148175	10.1769	0.851983	0.993833	-0.0011238	10.1743	0.864379	0.975399	-0.00183045	10.1757	0.82626	0.941991	-0.00340024	10.1753	0.662708	0.999408
pC18.CSF.429	C9 H5 N2 O4 S2	-0.0156421	9.92738	0.323164	0.993833	0.030349	10.0325	0.030231	0.519668	0.283108	9.95485	0.0370873	0.653026	0.0754921	10.0142	0.375316	0.999408
pC18.CSF.43	Netilmicin	-0.00660146	10.1516	0.381667	0.993833	0.00094446	10.1448	0.888846	0.975399	-0.0105445	10.1491	0.252859	0.754674	-0.0030201	10.1466	0.759156	0.999408
pC18.CSF.430	C17 H8 N O19 S2	0.00423838	10.1649	0.589848	0.993833	0.000200391	10.1625	0.976873	0.994531	-0.000530779	10.1627	0.946478	0.986406	-0.00426947	10.1645	0.569572	0.999408
pC18.CSF.431	9-hydroxy-16-oxo-hexadecanoic acid	0.00262402	9.9393	0.780868	0.993833	0.00567346	9.93223	0.508978	0.878912	-0.0113812	9.93418	0.219247	0.742262	-0.0023513	9.93673	0.803255	0.999408
pC18.CSF.432	C16 H2 N2 O19	0.00186222	10.1685	0.81061	0.993833	0.00362599	10.1655	0.599697	0.89774	-0.00410911	10.1656	0.598792	0.855496	-0.00170117	10.1682	0.810877	0.999408
pC18.CSF.433	C8 H6 N O9	-0.00207387	10.1742	0.789669	0.993833	-0.00130764	10.1684	0.856939	0.975399	-0.00575891	10.1719	0.566036	0.841016	-0.00571834	10.1702	0.584616	0.999408
pC18.CSF.434	C23 H39 N8 O	0.00525684	9.87745	0.770566	0.993833	0.0194999	9.88793	0.184433	0.722171	0.00835354	9.87759	0.567777	0.842343	0.0148844	9.8887	0.365819	0.999408
pC18.CSF.435	C26 H49 N O6	0.0019185	10.0916	0.813041	0.993833	0.00645474	10.0899	0.381832	0.822365	-0.0052775	10.089	0.552315	0.838169	0.00196959	10.0923	0.80007	0.999408
pC18.CSF.436	Limocitrol 3-[alpha-L-arabinopyranosyl-(1-3)[galactosyl-(1-6)]-galactoside]	-0.00296925	10.2165	0.707738	0.993833	0.00954642	10.2137	0.159076	0.701863	-0.00952833	10.2134	0.215763	0.740724	0.00411211	10.2165	0.583789	0.999408
pC18.CSF.437	C16 H36 N3 O3	0.00295767	10.0015	0.744689	0.993833	0.00950646	9.99909	0.273666	0.761127	-0.00562946	9.99711	0.551667	0.838169	0.00116789	10.0033	0.899962	0.999408
pC18.CSF.438	C8 H4 O11 S	0.00459921	10.1915	0.553931	0.993833	0.00594852	10.1885	0.384352	0.823073	-0.00396372	10.1874	0.607036	0.855496	-0.00177991	10.1923	0.811978	0.999408
pC18.CSF.439	C19 H41 N	0.0105306	10.1557	0.171585	0.993833	0.00810871	10.1469	0.249969	0.761127	-0.00878002	10.1467	0.265248	0.754674	-0.00912156	10.1551	0.224056	0.999408
pC18.CSF.44	24-Nor-5beta-cholane-3alpha,7alpha,12alpha,22,23-pentol	-0.00491427	10.3905	0.44106	0.993833	-0.00091431	10.386	0.872134	0.975399	-0.00703436	10.3896	0.298519	0.761926	-0.00199466	10.3865	0.764614	0.999408
pC18.CSF.440	C15 H32 O6	0.00458926	10.214	0.535701	0.993833	0.00695283	10.2055	0.267976	0.761127	-0.010256	10.2067	0.203751	0.728196	-0.00682426	10.2121	0.395782	0.999408
pC18.CSF.441	C25 H4 O30 S	0.00754114	10.1911	0.33625	0.993833	0.00380254	10.1847	0.562919	0.883654	-0.00542463	10.1852	0.503579	0.822439	-0.00740933	10.1901	0.367784	0.999408
pC18.CSF.442	(E)-3-methylglutaconic acid	0.00710155	10.1795	0.357674	0.993833	-4.52017e-05	10.1744	0.994836	0.999438	-0.00179505	10.1751	0.824341	0.941991	-0.0079824	10.1783	0.316976	0.999408
pC18.CSF.443	C28 H53 N O8	-0.0193178	9.82444	0.467567	0.993833	0.0267326	9.81179	0.0860732	0.590047	-0.05048	9.84417	0.222558	0.742262	0.0263804	9.79096	0.852007	0.999408
pC18.CSF.444	24-Nor-5beta-cholane-3alpha,7alpha,12alpha,22,23-pentol Esi+12.168966	0.00639668	10.3747	0.323462	0.993833	0.00766878	10.3695	0.198685	0.729223	-0.00698559	10.3688	0.285789	0.756185	-0.00350528	10.375	0.60618	0.999408
pC18.CSF.445	C30 H61 N O7	-0.00159052	9.13513	0.921697	0.993833	0.00840812	9.4406	0.493887	0.878912	0.245769	9.38491	0.47236	0.815603	0.406675	9.21739	0.273586	0.999408
pC18.CSF.446	Zingerone	0.00768953	9.94261	0.45949	0.993833	0.00898252	9.9326	0.339032	0.806215	0.00302031	9.89454	0.981425	0.992407	-0.0149843	9.97979	0.172889	0.999408
pC18.CSF.447	C16 H30 N7	0.0145632	10.0526	0.100288	0.993833	0.0035764	10.0553	0.622627	0.90052	0.00659182	10.0503	0.499367	0.821897	-0.00130887	10.0578	0.901203	0.999408
pC18.CSF.448	C22 H46 O5	0.00499356	10.0456	0.567351	0.993833	0.00116543	10.0417	0.872655	0.975399	-0.00251248	10.0421	0.769201	0.911306	-0.00550938	10.0448	0.492838	0.999408
pC18.CSF.449	Penicillin V	0.00928683	10.0196	0.27654	0.993833	0.00333415	10.0168	0.646512	0.903844	-0.000613661	10.0154	0.94957	0.986406	-0.00485339	10.0208	0.631224	0.999408
pC18.CSF.45	2-Dehydro-3-deoxy-L-arabinonate	-0.00855918	10.0707	0.336887	0.993833	0.00046419	10.07	0.952742	0.990017	-0.00606659	10.0724	0.481211	0.817675	0.0044754	10.0682	0.590202	0.999408
pC18.CSF.450	C12 H9 N2 O3 S	0.0140469	10.0007	0.113533	0.993833	-0.00111954	9.99398	0.892639	0.975399	0.00048461	9.99454	0.958342	0.98951	-0.0140325	9.9996	0.151186	0.999408
pC18.CSF.451	C27 H55 N8 O3	0.242934	8.98842	0.213123	0.993833	-0.0676334	9.08736	0.530914	0.878912	0.649063	9.02841	0.0567474	0.653026	-0.467802	9.05597	0.144103	0.999408
pC18.CSF.452	C33 H65 N5 O7	0.117897	9.514	0.351928	0.993833	0.0319755	9.4796	0.189706	0.725557	0.392783	9.41582	0.175714	0.702096	-0.474431	9.57479	0.0378586	0.999408
pC18.CSF.453	Ribose triphosphate	-0.00121199	10.1622	0.877137	0.993833	0.00546034	10.16	0.414106	0.831558	-0.00590062	10.1599	0.427562	0.801047	0.00152895	10.1621	0.844576	0.999408
pC18.CSF.454	L-glycyl-L-hydroxyproline	0.00490984	10.1128	0.589908	0.993833	-0.0110403	10.1262	0.15542	0.701863	0.0219473	10.122	0.0361962	0.653026	0.0044469	10.1182	0.729842	0.999408
pC18.CSF.455	C10 H15 N O5	0.00101199	10.0636	0.920186	0.993833	-0.00929043	10.0899	0.302266	0.786276	0.0314631	10.0798	0.0494566	0.653026	0.0197336	10.076	0.23246	0.999408
pC18.CSF.456	C39 H40 N5 O3	-0.00147413	9.89763	0.878823	0.993833	0.00434757	9.90591	0.605879	0.900215	0.00197589	9.90169	0.824314	0.941991	0.016401	9.90256	0.0593298	0.999408
pC18.CSF.457	C14 H30 O3	0.00696682	10.1106	0.46033	0.993833	-0.00512824	10.1139	0.521106	0.878912	0.0101505	10.112	0.285555	0.756185	-0.00267079	10.1128	0.798541	0.999408
pC18.CSF.458	C25 H41 N5 O7	-0.00802057	8.26964	0.480166	0.993833	0.00224021	8.5634	0.802369	0.96374	0.337834	8.40669	0.420531	0.798238	0.269255	8.45189	0.51013	0.999408
pC18.CSF.459	(R)-(+)-2-Pyrrolidone-5-carboxylic acid	-0.00625595	10.1098	0.479733	0.993833	0.00406426	10.1286	0.626899	0.90052	0.0147234	10.1202	0.0950306	0.65476	0.0238496	10.1198	0.0331633	0.999408
pC18.CSF.46	C18 H36 N2 O2 S2	-0.0051833	10.2869	0.48378	0.993833	0.00180447	10.2879	0.75505	0.949322	-0.00254765	10.2883	0.773416	0.91412	0.00506396	10.2867	0.548489	0.999408
pC18.CSF.460	L-Alanine, N-propyl-	-0.0155116	10.1959	0.0939044	0.993833	-0.0108797	10.1918	0.176449	0.718811	-0.00628369	10.2003	0.647913	0.872229	-0.00236204	10.1871	0.885148	0.999408
pC18.CSF.461	C25 H43 N8 O2	-0.0142844	9.85653	0.469561	0.993833	0.0258482	9.75974	0.164466	0.714063	-0.0826654	9.87136	0.136028	0.673896	-0.0841122	9.73649	0.619702	0.999408
pC18.CSF.462	trans-3-Aminocyclopentane-1-carboxylic acid	0.000847595	10.1146	0.924824	0.993833	-0.00108725	10.1193	0.888094	0.975399	0.00571806	10.1178	0.530436	0.832621	0.00350874	10.1165	0.78133	0.999408
pC18.CSF.463	C8 H3 N5 O4 S3	-0.0142981	10.0898	0.308131	0.993833	0.0316151	10.0702	0.0131482	0.375694	-0.0436876	10.0742	0.0195096	0.653026	0.00556308	10.0841	0.742857	0.999408
pC18.CSF.464	C21 H35 N8	0.22041	8.17689	0.435191	0.993833	0.00252831	8.68195	0.931354	0.989066	0.740896	8.33657	0.0559441	0.653026	0.281189	8.56618	0.481811	0.999408
pC18.CSF.465	C19 H34 N7	-0.00789481	10.0481	0.437305	0.993833	0.00230965	10.045	0.797219	0.962239	-0.00918761	10.0471	0.597069	0.855496	0.0030257	10.0457	0.856378	0.999408
pC18.CSF.466	decanamide	0.000596412	9.98176	0.952931	0.993833	0.00674946	9.98181	0.441083	0.852989	-0.0050824	9.98071	0.685278	0.880372	0.00664396	9.98285	0.627815	0.999408
pC18.CSF.467	MG(0:0/18:0/0:0)	-0.00508655	10.1194	0.510113	0.993833	-0.00294626	10.1148	0.668777	0.918183	-0.00596497	10.1189	0.455175	0.809381	-0.00320312	10.1149	0.68553	0.999408
pC18.CSF.468	C5 H8 N2	-0.00860712	10.2156	0.271564	0.993833	-0.000204484	10.2189	0.975005	0.994531	0.00342794	10.2175	0.729385	0.890593	0.00338677	10.2173	0.656166	0.999408
pC18.CSF.469	C7 H8 N3 O7	-0.000489571	10.1162	0.960367	0.993833	-0.00369348	10.1009	0.694	0.929224	-0.0494719	10.0862	0.571328	0.842762	0.0208779	10.1295	0.0846348	0.999408
pC18.CSF.47	2-Dehydro-3-deoxy-L-arabinonate Esi+11.788015	-0.0100187	10.113	0.206857	0.993833	-6.25714e-05	10.1103	0.993143	0.999438	-0.00860234	10.1141	0.282267	0.756185	0.00314561	10.1089	0.67353	0.999408
pC18.CSF.470	C6 H14 O3	-0.00523473	10.1224	0.591935	0.993833	0.000963495	10.1246	0.908699	0.980758	-0.000549651	10.1246	0.95865	0.98951	0.00542303	10.1227	0.623037	0.999408
pC18.CSF.471	5,6-Dihydrouridine	-0.00317825	10.1078	0.736863	0.993833	-0.0173404	10.0995	0.0177196	0.425102	0.000512849	10.1087	0.969622	0.991916	-0.0164351	10.0978	0.260004	0.999408
pC18.CSF.472	C35 H12 N12 O3	-0.020762	9.88712	0.0648132	0.993833	0.00074936	9.82943	0.950583	0.990017	-0.0326328	9.88428	0.00961975	0.653026	-0.150337	9.82726	0.120514	0.999408
pC18.CSF.473	C20 H42 O5	-0.00948689	10.1192	0.254841	0.993833	0.00527269	10.1135	0.433441	0.84632	-0.0134288	10.1169	0.0953599	0.65476	0.00181784	10.1154	0.796569	0.999408
pC18.CSF.474	Cinnamic acid Esi+6.6140113	-0.00227822	10.1577	0.786208	0.993833	-0.00406211	10.1508	0.563598	0.883654	-0.00637333	10.1557	0.472931	0.815603	-0.00661258	10.1521	0.395318	0.999408
pC18.CSF.475	Bis (2-hydroxypropyl) amine Esi+1.4339991	-0.0166888	10.0072	0.0865315	0.993833	-0.00456227	10.0194	0.681364	0.926505	0.00757101	10.0192	0.529341	0.832621	0.0172542	10.0085	0.207959	0.999408
pC18.CSF.476	C13 H23 N O2	-0.0147766	10.1843	0.0659948	0.993833	0.00122753	10.1793	0.86172	0.975399	-0.0135894	10.1849	0.118427	0.663398	0.00389179	10.1783	0.610367	0.999408
pC18.CSF.477	(R)-Roscovitine	-0.00954782	9.96043	0.446606	0.993833	0.0237265	9.60883	0.05348	0.528531	-0.466064	9.83149	0.00672042	0.607281	-0.371418	9.7072	0.260798	0.999408
pC18.CSF.478	Taurine	-0.00586955	10.1692	0.43765	0.993833	0.00187943	10.1667	0.768134	0.950841	-0.00679553	10.1688	0.440817	0.801047	0.00185335	10.1669	0.814304	0.999408
pC18.CSF.479	Fasoracetam	0.0234056	10.0851	0.0196895	0.993833	0.0123165	10.0787	0.264899	0.761127	5.8709e-05	10.0731	0.996892	0.996892	-0.0125749	10.0901	0.41946	0.999408
pC18.CSF.48	Neosakuranin	-0.00902679	10.1938	0.223422	0.993833	0.000304811	10.1822	0.962805	0.991739	-0.0172371	10.1897	0.0804039	0.653026	-0.00590066	10.1853	0.518237	0.999408
pC18.CSF.480	CAY10621	-0.000413127	10.1495	0.963602	0.993833	0.00971766	10.14	0.265029	0.761127	-0.0158392	10.142	0.299229	0.761926	-0.00268173	10.1466	0.859039	0.999408
pC18.CSF.481	C10 H16 O5	-0.0111242	10.0562	0.174123	0.993833	0.00370811	10.0494	0.612021	0.90052	-0.0141511	10.054	0.086614	0.653026	0.000599065	10.051	0.93597	0.999408
pC18.CSF.482	Ethyl acetate	-0.0137281	9.97598	0.285717	0.993833	0.0486752	9.83102	0.000316651	0.0550279	-0.294472	9.85447	0.024231	0.653026	0.100447	9.93992	0.385191	0.999408
pC18.CSF.483	trans-3-Aminocyclopentane-1-carboxylic acid Esi+3.075993	0.00782326	9.99375	0.61775	0.993833	-0.0446921	9.97747	0.000828071	0.0914558	0.00970871	9.99452	0.602857	0.855496	-0.0428363	9.97528	0.00714332	0.999408
pC18.CSF.484	Palmitic amide	-0.00284767	9.98003	0.780631	0.993833	0.00403742	9.97457	0.636244	0.90218	-0.00861661	9.97668	0.351178	0.787403	-0.00233377	9.97743	0.789659	0.999408
pC18.CSF.485	dodecanamide Esi+10.431001	-0.00724204	10.0317	0.624209	0.993833	0.0193615	10.0362	0.0955752	0.614209	-0.00915538	10.0309	0.505855	0.822439	0.0181326	10.0373	0.16134	0.999408
pC18.CSF.486	C9 H4 N O6 S	-0.00129025	10.1546	0.864807	0.993833	0.00867138	10.1472	0.205783	0.73246	-0.0117896	10.1485	0.142199	0.673896	-0.00250655	10.1527	0.720934	0.999408
pC18.CSF.487	10-keto stearic acid	-0.0330812	9.71788	0.69153	0.993833	0.0243493	9.83069	0.0895015	0.597077	0.00157669	9.86093	0.926276	0.986406	0.24535	9.69745	0.201406	0.999408
pC18.CSF.488	C26 H19 N3	0.0073351	9.95153	0.413008	0.993833	0.00897499	9.94786	0.263482	0.761127	-0.00142535	9.94565	0.857093	0.962656	-0.00410497	9.95342	0.631031	0.999408
pC18.CSF.489	Aminohydroxybutyric Acid	0.00144104	10.1454	0.860743	0.993833	-0.00199663	10.1457	0.781726	0.956712	0.00368551	10.1454	0.677282	0.875785	-0.00225265	10.1458	0.800018	0.999408
pC18.CSF.49	C16 H34 N2 O2	-0.00647743	10.1424	0.430617	0.993833	0.00429521	10.1375	0.513542	0.878912	-0.0107765	10.1402	0.166786	0.693663	0.000921967	10.1393	0.89362	0.999408
pC18.CSF.490	C24 H47 N O8 Esi+12.677982	0.0206532	10.1033	0.130151	0.993833	0.016713	10.0987	0.121481	0.678064	-0.00356339	10.0934	0.887037	0.974495	-0.00677165	10.1082	0.805019	0.999408
pC18.CSF.491	Betaine	0.00713159	10.1245	0.421048	0.993833	0.00968726	10.1234	0.196716	0.729223	-0.000788519	10.119	0.928714	0.986406	-0.00121314	10.1288	0.885164	0.999408
pC18.CSF.492	D-Apiitol	0.00478675	10.0712	0.646027	0.993833	-0.00208423	10.0669	0.804732	0.96374	0.00114252	10.0668	0.941874	0.986406	-0.00984496	10.0708	0.468732	0.999408
pC18.CSF.493	C23 H4 N O21 S	-0.00193861	10.1337	0.794977	0.993833	0.0125437	10.1277	0.0634967	0.548832	-0.0125826	10.1272	0.118914	0.663398	0.000540709	10.1336	0.942225	0.999408
pC18.CSF.494	C23 H6 O26 S	-0.000395085	10.1295	0.95856	0.993833	0.012346	10.1243	0.0664405	0.555989	-0.0104967	10.123	0.205858	0.728196	5.0528e-05	10.1304	0.994553	0.999408
pC18.CSF.495	C8 H14 N2 Esi+4.304995	0.000568822	10.1827	0.938225	0.993833	0.0136824	10.1784	0.0606107	0.5452	-0.00939366	10.1759	0.251418	0.754674	0.000870115	10.1847	0.908162	0.999408
pC18.CSF.496	Deoxymiroestrol Esi+11.571027	-0.00285401	10.1837	0.720899	0.993833	0.0117541	10.1788	0.0823453	0.588858	-0.011216	10.1783	0.172421	0.701638	0.00160377	10.1838	0.828418	0.999408
pC18.CSF.497	4-PIOL	-0.00628989	10.1452	0.436423	0.993833	0.00599955	10.1489	0.367907	0.817885	-0.0023168	10.1468	0.797372	0.929679	0.0093487	10.1477	0.306351	0.999408
pC18.CSF.498	C26 H52 O6	0.0092147	10.0135	0.291173	0.993833	0.018227	10.0598	0.0194338	0.429272	0.0736062	10.0141	0.358549	0.787403	0.0134621	10.0633	0.566331	0.999408
pC18.CSF.499	N-Acetyl-b-neuraminic acid	0.00130918	10.0965	0.877782	0.993833	0.00624933	10.0865	0.348411	0.817885	-0.0121561	10.0889	0.278051	0.756134	-0.00768709	10.0932	0.48924	0.999408
pC18.CSF.5	C35 H18 N10 O2	-0.00351472	10.3526	0.659438	0.993833	0.00315229	10.3486	0.631004	0.90052	-0.00746699	10.3505	0.326842	0.778053	-0.000590484	10.3504	0.938015	0.999408
pC18.CSF.50	C22 H22 N6 O	-0.00873823	10.1811	0.270686	0.993833	0.00127619	10.1689	0.847039	0.975399	-0.017833	10.1763	0.0467896	0.653026	-0.00657973	10.1726	0.434306	0.999408
pC18.CSF.500	Cytosine	0.0104919	10.1332	0.291163	0.993833	0.0198046	10.1277	0.0128031	0.375694	-0.0096168	10.1217	0.452498	0.808082	-0.00141694	10.1387	0.90531	0.999408
pC18.CSF.501	Aloperine	0.000825049	9.96659	0.93909	0.993833	0.0130029	9.9559	0.119274	0.677478	-0.0146359	9.95666	0.179139	0.702096	-0.00681721	9.9649	0.471539	0.999408
pC18.CSF.502	Cys Pro Leu	0.000327666	10.1436	0.967818	0.993833	0.00697181	10.141	0.357486	0.817885	-0.00448916	10.1401	0.601202	0.855496	-0.000507011	10.1443	0.955223	0.999408
pC18.CSF.503	L-Alanine, N-propyl- Esi+3.4030104	-0.000933006	10.1306	0.909999	0.993833	0.00871677	10.1204	0.269811	0.761127	-0.0139497	10.1225	0.133052	0.673896	-0.00594922	10.1276	0.563006	0.999408
pC18.CSF.504	Practolol	-0.00222846	10.078	0.769859	0.993833	0.00662763	10.0726	0.41821	0.834741	-0.00804656	10.0733	0.393644	0.789694	-0.00206513	10.0768	0.831913	0.999408
pC18.CSF.505	C-6 Ceramide	-0.00725054	9.63902	0.84255	0.993833	-0.00108025	9.77197	0.959531	0.990968	0.310034	9.72852	0.0242287	0.653026	-0.03302	9.69403	0.831152	0.999408
pC18.CSF.506	N-stearoyl valine	0.00417504	10.1483	0.552303	0.993833	0.00777764	10.1359	0.261065	0.761127	-0.0136409	10.1383	0.0629128	0.653026	-0.0111992	10.1448	0.161172	0.999408
pC18.CSF.507	Thioridazine	0.0138328	10.1087	0.306643	0.993833	0.000455356	10.1066	0.972285	0.994531	0.00600723	10.1045	0.648378	0.872229	-0.00970503	10.1107	0.517888	0.999408
pC18.CSF.508	C16 H28 N4 O3	-0.00233474	10.0891	0.808063	0.993833	0.00479516	10.071	0.59713	0.897344	-0.0215587	10.078	0.046233	0.653026	-0.0151612	10.0805	0.119961	0.999408
pC18.CSF.509	3?,7?,12?-Trihydroxy-5?-chol-22-en-24-oic acid Esi+12.960998	-0.00446089	10.0496	0.622152	0.993833	0.00817736	10.0455	0.333249	0.801588	-0.00965517	10.0459	0.317638	0.773769	0.00136435	10.0489	0.8775	0.999408
pC18.CSF.51	13C6-phe	-0.00897023	10.5158	0.132934	0.993833	-0.00140174	10.5117	0.798639	0.962239	-0.00810646	10.516	0.288359	0.756185	-9.22405e-05	10.5111	0.989828	0.999408
pC18.CSF.510	C23 H54 N13 O5	-0.0111449	9.49861	0.388498	0.993833	0.0129882	9.6614	0.18448	0.722171	0.20825	9.54929	0.488443	0.817675	0.117024	9.62487	0.667809	0.999408
pC18.CSF.511	C23 H54 N18 S	-0.00699899	8.97227	0.683593	0.993833	0.0167882	9.07145	0.222205	0.745912	-0.0694933	9.00815	0.849382	0.95724	0.267337	9.04419	0.482156	0.999408
pC18.CSF.512	C28 H60 N O10	-0.00813761	9.76611	0.498346	0.993833	0.011954	9.8816	0.168305	0.718594	0.101315	9.77025	0.696333	0.88387	0.168319	9.88749	0.649031	0.999408
pC18.CSF.513	Cytidine	-0.00220157	10.0987	0.805471	0.993833	0.00158179	10.1054	0.837069	0.972017	0.00501192	10.1018	0.667449	0.872953	0.00787599	10.1028	0.456038	0.999408
pC18.CSF.514	Actinidine	-0.00289682	10.1283	0.724017	0.993833	0.0133773	10.1244	0.0519621	0.528531	-0.0109621	10.1227	0.229045	0.748916	0.00281693	10.1297	0.753728	0.999408
pC18.CSF.515	3?,11?-Dihydroxy-12-oxo-5?-cholan-24-oic Acid	-0.00759766	9.98835	0.495171	0.993833	-0.00179568	9.98507	0.860681	0.975399	-0.00293579	9.98829	0.787794	0.923262	-0.00260307	9.98485	0.826597	0.999408
pC18.CSF.516	C7 H4 N2 O3 S	0.00678254	10.0052	0.520713	0.993833	0.00557371	10.0055	0.52893	0.878912	0.00211306	10.0019	0.839521	0.951521	-0.00144898	10.0088	0.896984	0.999408
pC18.CSF.517	cholesteryl beta-D-glucoside	-0.0119249	9.23151	0.761141	0.993833	0.0123847	9.57401	0.352209	0.817885	0.697818	9.39854	0.0707315	0.653026	0.00113864	9.43677	0.996888	0.999408
pC18.CSF.518	C26 H53 N O8 Esi+12.775959	0.00466092	10.1894	0.768729	0.993833	-0.00984269	10.1991	0.523823	0.878912	0.0153121	10.1961	0.506384	0.822439	0.00410914	10.1932	0.857308	0.999408
pC18.CSF.519	C13 H18 O4 Esi+8.067011	-0.00390236	10.1752	0.660216	0.993833	-0.00595342	10.1623	0.506611	0.878912	-0.0104761	10.1704	0.280966	0.756185	-0.0150977	10.1659	0.182338	0.999408
pC18.CSF.52	C23 H47 N O4	-0.0152096	10.1505	0.0718016	0.993833	0.00368432	10.1429	0.595107	0.897344	-0.0173423	10.1488	0.0770302	0.653026	0.00189245	10.144	0.807143	0.999408
pC18.CSF.520	C7 H8 N2 O S	-0.00949984	10.0774	0.339461	0.993833	0.00320393	10.0321	0.702156	0.931013	-0.0119788	10.0749	0.321935	0.774827	-0.0812751	10.0306	0.348073	0.999408
pC18.CSF.521	C3 H2 N O7 S	-0.00610804	10.0975	0.45554	0.993833	0.0118591	10.0897	0.115812	0.661596	-0.0159817	10.0913	0.0816273	0.653026	0.000824827	10.0952	0.922813	0.999408
pC18.CSF.522	C45 H76 N3 O8	-0.00637993	10.0324	0.435031	0.993833	0.00405388	10.0416	0.58945	0.897344	0.00371633	10.0381	0.801432	0.930176	0.0150304	10.0367	0.347061	0.999408
pC18.CSF.523	C10 H13 N3 O5	0.0119147	10.005	0.272945	0.993833	-0.0118629	10.0142	0.18019	0.722171	0.0193234	10.01	0.272563	0.754674	-0.000795012	10.01	0.961411	0.999408
pC18.CSF.524	C23 H39 N8	-0.00932889	10.047	0.25577	0.993833	0.00562239	10.0439	0.463931	0.871123	-0.00959056	10.0456	0.247488	0.754674	0.00347203	10.0451	0.664427	0.999408
pC18.CSF.525	Quinacetol	-0.0096546	10.105	0.237049	0.993833	0.0109286	10.0916	0.140532	0.69153	-0.022575	10.0965	0.0147497	0.653026	-0.00361688	10.099	0.700869	0.999408
pC18.CSF.526	C11 H18 N2 O2	0.0473539	9.757	0.00889307	0.98219	0.00124661	9.66348	0.942719	0.990017	0.276191	9.72694	0.519638	0.83104	-0.400412	9.68541	0.698158	0.999408
pC18.CSF.527	(+/-)-5-[(tert-Butylamino)-2'-hydroxypropoxy]-1,2,3,4-tetrahydro-1-naphthol Esi+11.384016	0.00390355	10.0309	0.729723	0.993833	0.00693239	9.96418	0.505749	0.878912	-0.0230982	10.0171	0.248828	0.754674	-0.141353	9.97217	0.179612	0.999408
pC18.CSF.528	3?,11?-Dihydroxy-12-oxo-5?-cholan-24-oic Acid Esi+12.678972	0.00814834	9.98103	0.459652	0.993833	0.00196065	9.9705	0.856817	0.975399	-0.00622411	9.97227	0.588364	0.855496	-0.0141008	9.97834	0.227671	0.999408
pC18.CSF.529	C12 H2 N2 O11 S3	-0.0032263	10.1402	0.661188	0.993833	0.00271725	10.1291	0.694427	0.929224	-0.0131639	10.1339	0.111767	0.663398	-0.00900048	10.1345	0.19261	0.999408
pC18.CSF.53	C21 H43 N8 O7	-0.0065435	10.1207	0.395907	0.993833	0.00749755	10.1146	0.276781	0.761127	-0.0139892	10.1171	0.1786	0.702096	0.00170545	10.1177	0.86735	0.999408
pC18.CSF.530	C8 H3 N2 O3 S2	-0.000564329	10.063	0.950246	0.993833	0.0140163	10.0403	0.0559304	0.528531	-0.0294453	10.0468	0.0167949	0.653026	-0.0155011	10.0545	0.200053	0.999408
pC18.CSF.531	1-Aminocyclohexanecarboxylic acid Esi+3.5100057	0.0174697	9.73817	0.494226	0.993833	-0.0176643	9.84434	0.182818	0.722171	0.363298	9.7608	0.706611	0.886832	-0.162998	9.83094	0.518577	0.999408
pC18.CSF.532	C8 H4 O3 Esi+11.674005	-0.00293342	10.0051	0.735636	0.993833	0.00498373	10.0012	0.533925	0.878912	-0.00637795	10.002	0.43367	0.801047	-0.00142794	10.0039	0.860172	0.999408
pC18.CSF.533	C15 H2 O18 S2	-0.000527383	10.1477	0.943636	0.993833	0.00358109	10.1439	0.592717	0.897344	-0.00524249	10.1444	0.539995	0.83472	-0.00270168	10.1469	0.717011	0.999408
pC18.CSF.534	Nonate	0.000847957	10.0029	0.92007	0.993833	0.00844371	9.99907	0.311365	0.791689	-0.00704032	9.99832	0.41516	0.796588	-0.000642931	10.0033	0.938017	0.999408
pC18.CSF.535	p-Aminosalicylic acid methyl ester	0.00141253	10.1696	0.853101	0.993833	0.00437175	10.1703	0.543369	0.880338	0.000397995	10.1682	0.961907	0.990927	0.00115105	10.1718	0.870728	0.999408
pC18.CSF.536	C11 H18 N7 O3	0.000988876	10.0047	0.910042	0.993833	0.00988584	10.0047	0.199215	0.729223	-0.00384275	10.0014	0.712975	0.887806	0.00406288	10.0079	0.669486	0.999408
pC18.CSF.537	Tremetone Esi+9.276995	0.00740159	9.94383	0.42508	0.993833	0.00177867	9.9456	0.83332	0.970187	0.00879808	9.94285	0.283786	0.756185	-0.00420804	9.94673	0.611443	0.999408
pC18.CSF.538	(+)-3-hydroxy pelargonic acid	-0.00639115	10.0478	0.489867	0.993833	0.0278278	10.0439	0.00241323	0.191531	-0.0197566	10.0398	0.05352	0.653026	0.0125218	10.0515	0.346677	0.999408
pC18.CSF.539	17,20-dimethyl Prostaglandin F1?	0.0153135	9.95795	0.181512	0.993833	0.0148108	9.95557	0.0840036	0.590047	-0.00010642	9.94915	0.992586	0.996152	-0.00308796	9.96416	0.753792	0.999408
pC18.CSF.54	Schizonepetoside C	-0.000631735	10.2044	0.936739	0.993833	0.00514653	10.2161	0.487587	0.878912	0.00691264	10.2107	0.779359	0.918509	0.0162159	10.2108	0.538167	0.999408
pC18.CSF.540	Propamocarb	0.0053573	10.101	0.510543	0.993833	0.00617292	10.0966	0.398932	0.831558	-0.00361074	10.0952	0.720469	0.887806	-0.00555138	10.102	0.513131	0.999408
pC18.CSF.541	1-Phenylbiguanide	-0.00198604	10.0237	0.875631	0.993833	0.0193054	9.93153	0.179682	0.722171	-0.0164734	10.0086	0.496703	0.821502	-0.119441	9.93869	0.15835	0.999408
pC18.CSF.542	2-keto valeric acid	0.00295692	10.1151	0.718762	0.993833	0.00577955	10.1058	0.417725	0.834741	-0.00849555	10.1069	0.379855	0.787747	-0.00982672	10.1132	0.231301	0.999408
pC18.CSF.543	C8 H16 N6 O3	0.00501923	10.0914	0.532878	0.993833	0.00495352	10.0936	0.500517	0.878912	0.00348054	10.0894	0.739197	0.89612	0.00103134	10.0959	0.906073	0.999408
pC18.CSF.544	2-Methylerythritol	0.00212642	10.1242	0.842059	0.993833	0.00722621	10.1222	0.391379	0.824184	-0.00534356	10.1212	0.65181	0.872229	0.00150103	10.125	0.894882	0.999408
pC18.CSF.545	C8 H4 O3 Esi+11.842023	0.00179766	10.0615	0.832008	0.993833	0.00817766	10.0595	0.290192	0.775406	-0.00450823	10.0576	0.565051	0.841016	0.000428065	10.0631	0.95788	0.999408
pC18.CSF.546	Furfural	0.00726558	10.119	0.367661	0.993833	-3.0927e-05	10.1204	0.996385	0.999438	0.00589749	10.1179	0.488631	0.817675	-0.00279594	10.1217	0.720107	0.999408
pC18.CSF.547	3,6-Dideoxy-L-galactose	0.00682369	10.1369	0.373498	0.993833	0.0166513	10.1331	0.0222984	0.452338	-0.00780838	10.1285	0.368733	0.787403	0.000287877	10.1412	0.968868	0.999408
pC18.CSF.548	C29 H55 N8 O	0.0115777	8.38589	0.236442	0.993833	0.0124252	8.66911	0.128479	0.685474	0.26289	8.52763	0.544163	0.83472	0.328369	8.552	0.444927	0.999408
pC18.CSF.549	<none> Esi+0.7299999	0.00526234	10.1271	0.489431	0.993833	0.00738436	10.1236	0.275792	0.761127	-0.0035045	10.1215	0.694564	0.882861	-0.0034519	10.1289	0.683423	0.999408
pC18.CSF.55	C25 H51 N8 O3	-0.00217966	10.1474	0.791155	0.993833	-0.00112829	10.1438	0.871223	0.975399	-0.00480753	10.1464	0.549404	0.836356	-0.00259083	10.1445	0.72113	0.999408
pC18.CSF.550	2-methylene-4-oxo-pentanedioic acid	0.00952406	10.0897	0.309194	0.993833	0.00115302	10.085	0.878334	0.975399	-0.000341295	10.0844	0.979396	0.992407	-0.00931714	10.0899	0.488067	0.999408
pC18.CSF.551	C22 H50 N23	-0.008591	9.35478	0.734697	0.993833	0.0296165	9.37182	0.0101035	0.346306	-0.209001	9.42409	0.482576	0.817675	0.227221	9.30399	0.510226	0.999408
pC18.CSF.552	Thioridazine Esi+10.875	-0.00178368	10.1482	0.847377	0.993833	0.0175884	10.1411	0.0454653	0.528531	-0.0157513	10.1402	0.091871	0.65476	0.0019219	10.1486	0.847228	0.999408
pC18.CSF.553	Vitamin K3	-0.00186393	9.98759	0.873327	0.993833	0.0412296	9.88399	0.00229822	0.191531	-0.17385	9.91583	0.0681889	0.653026	0.0122353	9.94674	0.926944	0.999408
pC18.CSF.554	4,12-dihydroxy-hexadecanoic acid	0.0212585	9.65873	0.250458	0.993833	0.0121244	9.74164	0.243135	0.761127	0.137226	9.66967	0.513875	0.828995	0.0473211	9.73791	0.785145	0.999408
pC18.CSF.555	L-Tyrosine	0.00642662	10.0249	0.504097	0.993833	0.00279949	10.0269	0.759392	0.949826	0.00422133	10.0234	0.686407	0.880372	-0.000201162	10.0285	0.985721	0.999408
pC18.CSF.556	Uridine	0.0177611	10.1194	0.0525355	0.993833	0.0218408	10.1254	0.00846542	0.32364	0.00382889	10.113	0.677165	0.875785	0.00804281	10.1324	0.482057	0.999408
pC18.CSF.557	C5 H13 N O4 S	0.00611945	10.0132	0.563082	0.993833	-0.00540612	10.0003	0.517881	0.878912	-0.00685947	10.006	0.562559	0.841016	-0.0186927	10.0065	0.129435	0.999408
pC18.CSF.558	C9 H15 N3 O5	0.0152856	10.0551	0.131034	0.993833	-0.000540659	10.0678	0.952253	0.990017	0.0214538	10.058	0.0856633	0.653026	0.00393523	10.066	0.719206	0.999408
pC18.CSF.559	<none> Esi+0.78100103	0.00238258	10.1195	0.755306	0.993833	0.00871709	10.1167	0.196275	0.729223	-0.0058396	10.115	0.462986	0.811654	0.00018737	10.1209	0.981663	0.999408
pC18.CSF.56	Meptazinol	-0.00743941	10.0318	0.339132	0.993833	3.18303e-05	10.0354	0.996623	0.999438	-0.000140875	10.0354	0.986881	0.9938	0.00748332	10.032	0.311762	0.999408
pC18.CSF.560	C30 H62 N5 O4 S	0.00137969	8.53784	0.92311	0.993833	0.0328753	8.76347	0.00568795	0.293032	0.216597	8.68593	0.591642	0.855496	0.231658	8.635	0.585674	0.999408
pC18.CSF.561	Homocarnosine	0.00259599	10.0745	0.763451	0.993833	0.010069	10.0318	0.235159	0.75881	-0.0464004	10.0486	0.000597208	0.296812	-0.038167	10.054	0.00875565	0.999408
pC18.CSF.562	C27 H58 N2 O3	-0.00261599	10.1137	0.741482	0.993833	0.00885661	10.1121	0.198784	0.729223	-0.00774775	10.1112	0.308047	0.768328	0.00482533	10.1144	0.558976	0.999408
pC18.CSF.563	2-Hydroxypyridine	-0.0012006	8.50979	0.971188	0.995217	0.0175952	8.41596	0.322776	0.792201	0.287357	8.4708	0.49402	0.821163	-0.478951	8.44679	0.25637	0.999408
pC18.CSF.564	Hexylamine	-0.00183759	10.1336	0.830931	0.993833	0.0130214	10.1298	0.0726158	0.566425	-0.0122583	10.129	0.143728	0.673896	0.00478201	10.1341	0.546422	0.999408
pC18.CSF.565	C32 H4 O27 S2	0.00130523	10.1236	0.862829	0.993833	0.00548897	10.1171	0.436942	0.848282	-0.00937783	10.1186	0.241216	0.754674	-0.00356141	10.1215	0.660577	0.999408
pC18.CSF.566	Thioridazine Esi+11.131016	-0.00723404	10.0597	0.401522	0.993833	0.00648932	10.0543	0.518091	0.878912	-0.0138355	10.0568	0.203971	0.728196	0.00312108	10.0568	0.731551	0.999408
pC18.CSF.567	Arene oxide	-0.000900297	9.91484	0.942592	0.993833	0.0238462	9.76711	0.153016	0.701863	-0.00633747	9.87949	0.963014	0.990927	-0.30579	9.78961	0.043541	0.999408
pC18.CSF.568	<none> Esi+0.7819987	-0.00536724	10.1265	0.478866	0.993833	0.00551098	10.1207	0.434233	0.84632	-0.0114114	10.1233	0.132313	0.673896	-5.78202e-06	10.1234	0.999403	0.999408
pC18.CSF.569	5-Hydroxymethyl-2-furaldehyde	-0.00205301	10.1236	0.801286	0.993833	-0.00232365	10.1198	0.746653	0.948765	-0.00388019	10.1228	0.638839	0.872229	-0.00341014	10.1203	0.691962	0.999408
pC18.CSF.57	C23 H47 N8 O2	-0.00541367	10.1268	0.470098	0.993833	0.00548666	10.1188	0.444185	0.854004	-0.0133677	10.1221	0.0846101	0.653026	-0.00271142	10.1228	0.703269	0.999408
pC18.CSF.570	trans-3-Aminocyclopentane-1-carboxylic acid Esi+0.9579967	-0.00115715	9.9834	0.954986	0.993833	-0.0522897	9.96169	0.00385083	0.231574	0.0412527	10.0083	0.079603	0.653026	-0.161252	9.93493	0.0979969	0.999408
pC18.CSF.571	2?,3?-Dihydroxy-6-oxo-5?-chol-7-en-24-oic Acid Esi+12.825989	0.00267395	10.0981	0.776176	0.993833	0.00610913	10.0943	0.451424	0.857965	-0.00659717	10.0945	0.46216	0.811638	-0.00103273	10.0975	0.918986	0.999408
pC18.CSF.572	N-Nitrosodi-n-propylamine	-0.00210489	10.0744	0.787168	0.993833	0.00117597	10.0829	0.875014	0.975399	0.00580571	10.0793	0.558046	0.840451	0.0107459	10.0787	0.279914	0.999408
pC18.CSF.573	C11 H3 O6	-0.00214288	10.0413	0.82106	0.993833	0.0140203	10.0294	0.080897	0.587992	-0.0209305	10.0322	0.0873767	0.653026	-0.00290686	10.0375	0.827332	0.999408
pC18.CSF.574	C30 H57 N O9	0.00305908	9.77585	0.795689	0.993833	0.0062722	9.86619	0.511361	0.878912	0.0326366	9.822	0.901634	0.982702	0.0573181	9.8279	0.794174	0.999408
pC18.CSF.575	C16 N S4	-0.0159412	10.0805	0.166983	0.993833	0.0199164	10.0685	0.0338153	0.528531	-0.0294446	10.0726	0.033855	0.653026	0.00589731	10.0753	0.660848	0.999408
pC18.CSF.576	8-methylcaffeine	0.01089	9.92089	0.408841	0.993833	0.00972199	9.93677	0.35504	0.817885	0.02899	9.97563	0.405926	0.792259	0.066082	9.88341	0.741048	0.999408
pC18.CSF.577	Calomelanol D	0.00181062	10.0488	0.88955	0.993833	-0.0220361	10.0518	0.0372701	0.528531	0.0149801	10.0562	0.245113	0.754674	-0.0091358	10.0447	0.505492	0.999408
pC18.CSF.578	4-Amino-2-hydroxylamino-6-nitrotoluene	-0.00293274	10.0572	0.748061	0.993833	-0.00161209	10.0532	0.828579	0.968977	-0.00546272	10.0562	0.618973	0.861707	-0.00316265	10.0538	0.749199	0.999408
pC18.CSF.579	C4 H9 N	-0.0136382	10.0469	0.129664	0.993833	-0.00676998	10.0671	0.390007	0.823073	0.0164504	10.0629	0.123688	0.663398	0.0235903	10.0528	0.0346314	0.999408
pC18.CSF.58	Nupharidine	-0.00270988	10.0349	0.744122	0.993833	0.0117657	10.0367	0.122979	0.679115	-0.00501545	10.0333	0.553813	0.838388	0.00873566	10.0385	0.2256	0.999408
pC18.CSF.580	C24 H48 O6	-0.00118019	10.0167	0.901542	0.993833	0.00563603	10.0312	0.483451	0.878912	0.00343367	10.0266	0.876329	0.972178	0.0254039	10.0226	0.279241	0.999408
pC18.CSF.581	C36 H73 N O8	0.00560693	8.37153	0.582494	0.993833	0.00864707	8.69946	0.274794	0.761127	0.298454	8.56562	0.485033	0.817675	0.385699	8.53389	0.377349	0.999408
pC18.CSF.582	6-O-Methylguanine	-0.000557918	9.98081	0.95453	0.993833	0.00132719	9.98319	0.867416	0.975399	0.00105674	9.98203	0.921398	0.986406	0.00318351	9.98218	0.761646	0.999408
pC18.CSF.583	Methiothepin	-0.019178	10.0473	0.0490361	0.993833	0.00963755	10.0464	0.223418	0.745912	-0.0145448	10.0483	0.120219	0.663398	0.0126261	10.0454	0.137815	0.999408
pC18.CSF.584	C10 N O4 S3	-0.0167781	9.99326	0.160401	0.993833	0.0235196	9.93298	0.031565	0.519668	-0.174902	9.93403	0.0608111	0.653026	0.00499434	9.98697	0.726689	0.999408
pC18.CSF.585	C9 H3 O5 S2	0.0158285	9.94924	0.159293	0.993833	0.014432	9.93468	0.10476	0.618085	-0.0163621	9.9356	0.121129	0.663398	-0.0151918	9.94705	0.21363	0.999408
pC18.CSF.586	C12 H12 N8 O S	-0.00622652	9.9643	0.510215	0.993833	0.0109632	9.95815	0.150749	0.701863	-0.015125	9.9597	0.101972	0.663398	0.00226246	9.9622	0.776503	0.999408
pC18.CSF.587	C29 H2 O28	-0.00649826	10.0808	0.439736	0.993833	0.0101351	10.0717	0.171074	0.718594	-0.0177224	10.0748	0.0481606	0.653026	-0.000411501	10.0769	0.957307	0.999408
pC18.CSF.588	C20 H52 N25 O	0.00541515	8.55217	0.839311	0.993833	0.0148041	8.58641	0.138219	0.687902	-0.243113	8.6133	0.557018	0.840451	0.312062	8.52825	0.454363	0.999408
pC18.CSF.589	1-Aminocyclohexanecarboxylic acid Esi+1.1900017	-0.0190162	10.1135	0.455253	0.993833	0.00770424	10.1317	0.517814	0.878912	0.00807828	10.1248	0.732902	0.890593	0.0295805	10.122	0.171305	0.999408
pC18.CSF.59	2-amino-14,16-dimethyloctadecan-3-ol	-0.00442045	10.1559	0.57269	0.993833	0.0068606	10.1492	0.319311	0.792201	-0.0120505	10.1514	0.106365	0.663398	-0.00142243	10.1532	0.83488	0.999408
pC18.CSF.590	Isobutyryl carnitine	-0.0100713	10.0457	0.321568	0.993833	-0.00729757	10.0535	0.389498	0.823073	0.00614195	10.0543	0.599053	0.855496	0.00925989	10.0456	0.399374	0.999408
pC18.CSF.591	C20 H52 N11 O3 S	0.00576603	9.45894	0.83148	0.993833	0.0189335	9.21793	0.245388	0.761127	-0.281408	9.14267	0.434753	0.801047	-0.198176	9.51325	0.475657	0.999408
pC18.CSF.592	C32 H61 N O9	0.00596448	10.0137	0.54225	0.993833	0.00622126	10.0579	0.512678	0.878912	-0.00156429	10.0556	0.88474	0.974495	0.0906129	10.0198	0.249768	0.999408
pC18.CSF.593	1-Hexadecylamine Esi+11.177983	0.00236279	10.0067	0.796712	0.993833	0.00939551	9.99747	0.219075	0.745912	-0.0136536	9.99907	0.12217	0.663398	-0.00508646	10.0043	0.534182	0.999408
pC18.CSF.594	L-Alanine, N-propyl- Esi+1.5589983	-0.00415312	10.0946	0.686814	0.993833	0.00107439	10.1084	0.894096	0.975399	0.01029	10.1028	0.368317	0.787403	0.0166925	10.1014	0.137477	0.999408
pC18.CSF.595	4-Hydroxycinnamic acid Esi+1.4679974	0.00327083	10.0588	0.709786	0.993833	0.00619523	10.055	0.443429	0.854004	-0.00544879	10.0541	0.604863	0.855496	-0.0021606	10.0594	0.820911	0.999408
pC18.CSF.596	Anthranilic acid	0.0359159	9.91935	0.0194525	0.993833	-0.00462865	9.69412	0.772943	0.954439	0.00529011	9.77799	0.979465	0.992407	-0.430793	9.81589	0.0253986	0.999408
pC18.CSF.597	6-methyltetrahydropterin	0.00721553	10.0922	0.450516	0.993833	-0.00797227	10.0606	0.388946	0.823073	-0.0240268	10.0757	0.052373	0.653026	-0.0392084	10.0744	0.00238619	0.999408
pC18.CSF.598	O-Acetylhomoserine	0.00229922	10.0797	0.796569	0.993833	0.00290796	10.0738	0.719312	0.935859	-0.00667284	10.0753	0.571365	0.842762	-0.00574631	10.0777	0.607365	0.999408
pC18.CSF.599	Diisobutyl phthalate Esi+11.803973	-0.0209039	10.1594	0.216773	0.993833	-3.00012e-05	10.1576	0.99843	0.999438	-0.01556	10.1642	0.360476	0.787403	0.0104273	10.1526	0.517735	0.999408
pC18.CSF.6	Pyroglutamic acid	0.00263356	10.6415	0.661364	0.993833	0.0056461	10.6396	0.280176	0.761127	-0.0034429	10.6385	0.60759	0.855496	-0.000119885	10.6424	0.985016	0.999408
pC18.CSF.60	C8 H18 O5	-0.000392541	10.3401	0.966295	0.993833	-0.00257056	10.3301	0.707858	0.931013	-0.00900268	10.3353	0.393929	0.789694	-0.0109906	10.334	0.27443	0.999408
pC18.CSF.600	C37 H59 N2 S	0.012941	8.39736	0.274174	0.993833	0.015201	8.68583	0.105087	0.618085	0.185258	8.5368	0.662787	0.872229	0.415849	8.57148	0.320491	0.999408
pC18.CSF.601	17,20-dimethyl Prostaglandin F1? Esi+12.788021	0.00721598	9.97345	0.584667	0.993833	0.0166272	9.97347	0.175528	0.718811	-0.00447281	9.96721	0.76155	0.907651	0.00534567	9.97971	0.705162	0.999408
pC18.CSF.602	8-hydroxy caprylic acid	0.000226249	10.0726	0.978599	0.996927	0.0270143	10.0763	0.00619699	0.293032	-0.0111959	10.0679	0.261811	0.754674	0.01807	10.0813	0.0968859	0.999408
pC18.CSF.603	Muscimol	0.115603	10.0879	0.00842292	0.98219	-0.0567528	10.1427	0.125986	0.685474	0.0743719	10.1299	0.690502	0.881077	0.0246542	10.1054	0.90469	0.999408
pC18.CSF.604	C6 N2 O6 S	0.00796021	10.1157	0.320013	0.993833	0.00886511	10.1112	0.218067	0.745912	-0.00551032	10.1095	0.484509	0.817675	-0.00384727	10.1171	0.64267	0.999408
pC18.CSF.605	Crotanecine	-0.00393974	10.2134	0.754372	0.993833	0.0103385	10.1957	0.278688	0.761127	-0.0240924	10.2016	0.0338431	0.653026	-0.0122372	10.2059	0.309466	0.999408
pC18.CSF.606	5-Hydroxyectoine	0.0119291	10.0787	0.162932	0.993833	0.0108706	10.0759	0.151455	0.701863	-0.00246668	10.0718	0.770555	0.911823	-0.00322996	10.0826	0.724351	0.999408
pC18.CSF.607	4-hydroxy-2-oxo-Heptanedioic acid	0.0107266	10.0422	0.245726	0.993833	-0.00493099	10.0457	0.547639	0.880338	0.0108418	10.043	0.401601	0.790479	-0.00446334	10.0452	0.711935	0.999408
pC18.CSF.608	C40 H73 N8 O9	0.00766081	10.1383	0.389682	0.993833	0.010543	10.1273	0.182173	0.722171	-0.0130715	10.1281	0.111681	0.663398	-0.00930172	10.1365	0.287105	0.999408
pC18.CSF.609	C17 H N3 O4 S3	-0.020675	9.82209	0.171392	0.993833	0.0525844	9.8533	0.000151774	0.0377157	0.144266	9.85311	0.469299	0.814108	-0.12255	9.82499	0.651589	0.999408
pC18.CSF.61	C23 H47 N8 O2 Esi+11.311017	-0.00100048	10.1056	0.901646	0.993833	0.00364587	10.098	0.607628	0.90052	-0.00984216	10.1007	0.231897	0.75041	-0.00544678	10.1023	0.476663	0.999408
pC18.CSF.610	l-2-hydroxy-decanoic acid	-0.00264758	10.0769	0.851554	0.993833	0.0149158	10.0752	0.226545	0.747655	-0.011072	10.0731	0.508345	0.822439	0.00659083	10.0789	0.688513	0.999408
pC18.CSF.611	C21 H38 N7	-0.000993633	10.0193	0.909641	0.993833	0.00776669	10.0226	0.325677	0.792201	-0.000888582	10.0178	0.967464	0.991401	0.00703074	10.0244	0.72656	0.999408
pC18.CSF.612	2-Amino-5-nitrophenol	0.000840378	10.093	0.918356	0.993833	0.00881244	10.0808	0.239664	0.761127	-0.0170563	10.0843	0.10673	0.663398	-0.00762924	10.0884	0.504471	0.999408
pC18.CSF.613	C13 H20 N9 O S	0.00422404	10.0088	0.643468	0.993833	-0.0106993	10.0115	0.219013	0.745912	0.0107286	10.0122	0.373494	0.787403	-0.00574328	10.0083	0.640268	0.999408
pC18.CSF.614	L-Ribulose Esi+1.1940001	0.0145954	10.0339	0.265422	0.993833	0.0270089	10.0892	0.0679043	0.557826	0.0905412	10.0366	0.222215	0.742262	0.0199328	10.0912	0.310027	0.999408
pC18.CSF.615	2-Phenylbutyrolactone Esi+8.067011	0.00708333	10.1018	0.485762	0.993833	-0.00298868	10.086	0.727726	0.939428	-0.0108396	10.0931	0.270082	0.754674	-0.0201195	10.0934	0.0944979	0.999408
pC18.CSF.616	Mycosporine Esi+1.4620034	0.00102429	10.047	0.909638	0.993833	-0.00389163	10.0385	0.627673	0.90052	-0.00547433	10.0432	0.610536	0.855958	-0.0116478	10.0415	0.300551	0.999408
pC18.CSF.617	L-Homoserine lactone	-0.00194836	10.1177	0.815676	0.993833	0.00789622	10.1115	0.275664	0.761127	-0.0117508	10.113	0.1434	0.673896	-0.000629985	10.1156	0.940723	0.999408
pC18.CSF.618	VD 2656	-0.00588788	10.0507	0.489376	0.993833	0.00168314	10.0489	0.824393	0.967977	-0.00332055	10.0488	0.909755	0.98348	-0.000960892	10.0506	0.972177	0.999408
pC18.CSF.619	C9 H20 O5 Esi+4.234989	0.00740384	9.92131	0.589173	0.993833	-0.0185659	9.83405	0.220677	0.745912	0.00207228	9.92177	0.885692	0.974495	-0.198838	9.826	0.0759076	0.999408
pC18.CSF.62	Meradimate	0.000427664	10.076	0.958092	0.993833	0.0082743	10.0725	0.264491	0.761127	-0.00722686	10.0721	0.327189	0.778053	0.000360635	10.0762	0.962852	0.999408
pC18.CSF.620	Prosopinine Esi+10.239992	0.198839	9.0651	0.319511	0.993833	-0.149072	9.19454	0.232892	0.758238	0.879131	9.18886	0.0264107	0.653026	-0.620068	9.08204	0.071898	0.999408
pC18.CSF.621	Pimpinellin	-0.00306337	10.0932	0.719702	0.993833	-0.00478933	10.0857	0.560642	0.883654	-0.00729595	10.0915	0.424595	0.799332	-0.0077472	10.0867	0.423051	0.999408
pC18.CSF.622	Propionylglycine	-0.0061352	10.0444	0.497389	0.993833	-0.0113	10.0464	0.200986	0.729223	0.00433262	10.0499	0.750594	0.901097	-0.00143293	10.0411	0.913275	0.999408
pC18.CSF.623	C42 H77 N8 O10	-0.017644	10.0537	0.0621118	0.993833	0.00361109	10.0606	0.644033	0.903844	-0.00608807	10.0615	0.495761	0.821398	0.0202057	10.0533	0.0383877	0.999408
pC18.CSF.624	C9 H4 N3 O4 S	-0.00257121	10.1053	0.745991	0.993833	-0.00218544	10.1011	0.756729	0.949322	-0.00619903	10.105	0.412997	0.795806	-0.00235303	10.101	0.777731	0.999408
pC18.CSF.625	C8 H2 N2 O12	-0.00428825	10.0535	0.650187	0.993833	-0.0116133	10.0419	0.193054	0.729223	-0.00696556	10.0515	0.582721	0.851503	-0.0164432	10.0428	0.247391	0.999408
pC18.CSF.626	Pyocyanine	-0.00497579	10.0893	0.536018	0.993833	-0.00222446	10.085	0.767565	0.950841	-0.00702681	10.0893	0.374076	0.787403	-0.00172682	10.0846	0.832293	0.999408
pC18.CSF.627	2-Iodophenol methyl ether	-0.00347031	10.0798	0.662039	0.993833	-0.00193445	10.0738	0.795274	0.962239	-0.00856125	10.0786	0.269373	0.754674	-0.00356842	10.0744	0.658138	0.999408
pC18.CSF.628	3-Butylidene-7-hydroxyphthalide	-0.00637456	9.96869	0.508294	0.993833	-0.00560971	9.96128	0.495584	0.878912	-0.0105962	9.9689	0.219954	0.742262	-0.00422976	9.96042	0.643734	0.999408
pC18.CSF.629	Proline	0.0280872	9.98712	0.0461958	0.993833	-0.000315865	9.9756	0.980589	0.995613	0.00658391	9.97643	0.660647	0.872229	-0.0299677	9.9853	0.0996861	0.999408
pC18.CSF.63	4-Heptyloxyphenol	0.00105252	10.1893	0.881622	0.993833	0.00892233	10.1705	0.202481	0.729223	-0.0222456	10.1761	0.0770624	0.653026	-0.0156228	10.1821	0.214128	0.999408
pC18.CSF.630	Indole-5,6-quinone	-0.00603042	9.9519	0.632436	0.993833	-0.00225207	9.81915	0.853666	0.975399	-0.257006	9.77812	0.202701	0.728196	-0.139553	9.98139	0.118188	0.999408
pC18.CSF.631	C10 H3 N2 O3	0.000952391	9.99312	0.921784	0.993833	0.00799312	9.97621	0.370761	0.817885	-0.0216745	9.98235	0.0606713	0.653026	-0.0125971	9.98551	0.296379	0.999408
pC18.CSF.632	Deoxymiroestrol Esi+11.509016	-0.00834297	10.2044	0.327098	0.993833	-0.00406702	10.1941	0.550875	0.880338	-0.0131609	10.2023	0.109593	0.663398	-0.00733047	10.1953	0.332866	0.999408
pC18.CSF.633	5,7,4'-Trimethoxyflavan	0.00157536	9.75048	0.939174	0.993833	-0.00210269	9.59291	0.945516	0.990017	0.0117189	9.70483	0.945131	0.986406	-0.287516	9.62485	0.218935	0.999408
pC18.CSF.634	C5 H9 N2 O5	-0.00717627	10.0846	0.371788	0.993833	0.00479864	10.0705	0.512126	0.878912	-0.0197301	10.0774	0.0251112	0.653026	-0.00785351	10.0765	0.367447	0.999408
pC18.CSF.635	Allopurinol-1-ribonucleoside	-0.00418581	10.0781	0.634909	0.993833	-0.00804312	10.0681	0.289494	0.775406	-0.00769533	10.0757	0.492411	0.819859	-0.0125664	10.0697	0.263135	0.999408
pC18.CSF.636	C9 N O3 S2	-0.0065104	9.84742	0.687148	0.993833	-0.0104388	9.58992	0.619238	0.90052	-0.428485	9.65055	0.701321	0.886286	-0.0136071	9.7644	0.952495	0.999408
pC18.CSF.637	C21 H37 N8	0.000609517	9.87187	0.956946	0.993833	-0.00567488	9.86272	0.582741	0.895277	-0.00822851	9.86804	0.446889	0.801819	-0.0164761	9.86575	0.0993114	0.999408
pC18.CSF.638	C26 H55 N O7	0.00317352	9.97334	0.746828	0.993833	0.00326512	9.7843	0.756284	0.949322	-0.0450718	9.92986	0.515638	0.829359	-0.206086	9.81134	0.685247	0.999408
pC18.CSF.639	2-Isopropylmaleate	0.0349458	9.24791	0.115626	0.993833	0.00622451	9.29969	0.928084	0.987704	-0.146613	9.10399	0.657985	0.872229	0.343588	9.44812	0.256933	0.999408
pC18.CSF.64	C18 H38 O4	0.00197351	10.1516	0.793565	0.993833	0.00843682	10.1449	0.231976	0.758238	-0.00892629	10.1449	0.292104	0.760855	-0.00442719	10.1511	0.53871	0.999408
pC18.CSF.640	9,13-dihydroxy-12-ethoxy-10-octadecenoic acid	0.00691496	9.85307	0.535641	0.993833	0.00374958	9.66739	0.72269	0.937121	-0.319336	9.73469	0.172939	0.701638	-0.0954739	9.76962	0.562384	0.999408
pC18.CSF.641	Aminoglutethimide	0.00332375	9.95138	0.722201	0.993833	-0.00171073	9.95026	0.836405	0.972017	0.00329297	9.95082	0.7109	0.887806	-0.00354323	9.95073	0.673612	0.999408
pC18.CSF.642	Acetone cyanohydrin	0.00620041	9.93136	0.546332	0.993833	0.00385626	9.8933	0.742486	0.946193	0.012857	9.93411	0.266723	0.754674	-0.0575163	9.88724	0.349208	0.999408
pC18.CSF.643	C19 H5 N4 O17 S	0.0136082	8.35769	0.505649	0.993833	-0.00651697	8.61095	0.507536	0.878912	0.118412	8.51462	0.78298	0.919955	0.382501	8.47604	0.353593	0.999408
pC18.CSF.644	12-amino-octadecanoic acid	0.000838928	9.93037	0.925575	0.993833	0.00276262	9.9277	0.739472	0.944598	-0.00429505	9.92823	0.650568	0.872229	-0.000851703	9.92961	0.924454	0.999408
pC18.CSF.645	Onchidal Esi+9.276995	-0.00463479	10.1119	0.66257	0.993833	0.00569709	10.1157	0.523914	0.878912	-0.00220066	10.1139	0.799674	0.929679	0.00991786	10.1141	0.347185	0.999408
pC18.CSF.646	C15 H2 N3 O	-0.00332294	10.0565	0.692728	0.993833	-0.00063354	10.0498	0.937084	0.990017	-0.00707558	10.0537	0.53385	0.83435	-0.00617241	10.0521	0.592799	0.999408
pC18.CSF.647	C18 H2 N O2	-0.00221936	10.0262	0.804298	0.993833	-0.00137335	10.0222	0.859724	0.975399	-0.00389449	10.0248	0.732266	0.890593	-0.00429863	10.0232	0.692297	0.999408
pC18.CSF.648	C13 H18 O4 Esi+8.067994	0.00645477	10.1736	0.514614	0.993833	0.000936643	10.1665	0.906184	0.980758	-0.00462046	10.1682	0.678148	0.875785	-0.00898512	10.1713	0.364942	0.999408
pC18.CSF.649	3-(Pyrazol-1-yl)-L-alanine	0.149551	7.67133	0.150449	0.993833	0.0591422	7.84188	0.413502	0.831558	0.186348	7.63802	0.653218	0.872229	0.157399	7.89002	0.706252	0.999408
pC18.CSF.65	C26 H43 O	-0.00595173	10.1818	0.495991	0.993833	0.00871103	10.173	0.207064	0.73246	-0.015056	10.1755	0.118295	0.663398	-0.00284801	10.1786	0.706436	0.999408
pC18.CSF.650	Lys Val	0.00969742	10.0259	0.284272	0.993833	-0.00011413	10.0215	0.98843	0.999043	0.00077417	10.0218	0.945308	0.986406	-0.00958252	10.0252	0.438534	0.999408
pC18.CSF.651	Queuine	0.0418104	9.74549	0.0240311	0.993833	-0.0200839	9.32458	0.280254	0.761127	-0.364803	9.66749	0.537441	0.83472	-0.444053	9.36598	0.16791	0.999408
pC18.CSF.652	C30 H48 N8 O6	0.00671409	8.3666	0.505105	0.993833	0.020168	8.61507	0.0186732	0.429272	0.330005	8.49537	0.431193	0.801047	0.18909	8.50791	0.651998	0.999408
pC18.CSF.653	4-oxo capric acid	0.0176133	9.36192	0.822477	0.993833	0.0114482	9.65719	0.388634	0.823073	0.477939	9.3903	0.151002	0.678084	0.079082	9.65448	0.715842	0.999408
pC18.CSF.654	Hexylamine Esi+1.1999997	0.00757755	10.0874	0.358714	0.993833	0.00773874	10.0786	0.312322	0.791689	-0.00965201	10.079	0.274871	0.754758	-0.00784805	10.0863	0.356607	0.999408
pC18.CSF.655	<none> Esi+0.82299906	0.013617	9.68823	0.684098	0.993833	0.0481918	9.74416	0.00250493	0.191531	0.0274727	9.60643	0.90984	0.98348	-0.0307701	9.83082	0.953155	0.999408
pC18.CSF.656	5-Nitro-ortho-anisidine Esi+0.8249981	0.00833362	10.4285	0.196198	0.993833	0.00454887	10.4324	0.431453	0.84632	0.00495242	10.4278	0.444991	0.801355	0.0031109	10.4335	0.661715	0.999408
pC18.CSF.657	Quinacetol Esi+4.25	0.0510169	7.89657	0.562851	0.993833	0.029806	7.61156	0.294974	0.781122	0.0316685	7.70613	0.938612	0.986406	-0.602214	7.77722	0.154796	0.999408
pC18.CSF.658	Ethyl 3-(N-butylacetamido)propionate	-0.0269698	9.7133	0.721814	0.993833	0.0111211	9.44087	0.455937	0.862036	-0.472654	9.65406	0.00325451	0.607281	-0.0687526	9.47642	0.79786	0.999408
pC18.CSF.659	C19 H3 N O17 S	0.0141155	8.21863	0.28893	0.993833	-0.00480539	8.50455	0.629757	0.90052	0.268311	8.33658	0.526437	0.832391	0.300479	8.41146	0.469946	0.999408
pC18.CSF.66	C23 H47 N8 O8	0.00380829	10.089	0.629799	0.993833	0.0108939	10.0786	0.121451	0.678064	-0.0129495	10.079	0.227502	0.748797	-0.00787794	10.0877	0.430867	0.999408
pC18.CSF.660	C17 H O2	0.00487152	10.0111	0.595964	0.993833	-0.0067217	10.0071	0.369593	0.817885	0.00216014	10.0098	0.848826	0.95724	-0.0105056	10.008	0.402631	0.999408
pC18.CSF.661	L-NMMA	0.0136113	10.0139	0.178358	0.993833	-0.00808834	10.0184	0.31829	0.792201	0.0137086	10.0156	0.215703	0.740724	-0.00442659	10.017	0.697266	0.999408
pC18.CSF.662	C9 H17 N3	0.00848897	10.0881	0.340346	0.993833	-0.000217619	10.0805	0.976916	0.994531	-0.0042372	10.0825	0.612719	0.85675	-0.0110185	10.0854	0.228948	0.999408
pC18.CSF.663	3-Acetamidopropanal	0.0027975	9.45131	0.874269	0.993833	-0.000274883	9.40354	0.987955	0.999043	-0.194823	9.31445	0.527069	0.832391	0.125409	9.53625	0.654242	0.999408
pC18.CSF.664	C21 H9 N4 O18 S	-0.428266	7.88803	0.0121187	0.993833	-0.010061	8.07711	0.549224	0.880338	-0.205744	8.19614	0.624047	0.863538	0.584789	7.78544	0.163993	0.999408
pC18.CSF.665	L-Glutamate	0.00544381	10.027	0.539706	0.993833	-0.00491591	10.033	0.52601	0.878912	0.0112465	10.0305	0.283245	0.756185	0.000591007	10.03	0.9603	0.999408
pC18.CSF.666	C13 H4 N2 O11 S3	0.000131716	10.0425	0.987598	0.998952	0.00245085	10.0426	0.736061	0.944598	-0.00179804	10.042	0.817699	0.93856	0.00194472	10.043	0.820172	0.999408
pC18.CSF.667	2-Hydroxy-6-oxo-6-(2-carboxyphenyl)-hexa-2,4-dienoate	-0.00275809	10.0229	0.754002	0.993833	0.00530427	10.0232	0.497986	0.878912	-0.00420635	10.0224	0.592683	0.855496	0.00476735	10.0237	0.597875	0.999408
pC18.CSF.668	His Pro	-0.00469044	10.0326	0.564376	0.993833	0.0106808	10.0352	0.169375	0.718594	-0.0049799	10.0323	0.565494	0.841016	0.0104355	10.0357	0.310246	0.999408
pC18.CSF.669	Pantothenic Acid	-0.0195839	9.94775	0.0725579	0.993833	-0.0015413	9.85805	0.880033	0.975399	-0.020063	9.94591	0.155958	0.678084	-0.126744	9.85209	0.131249	0.999408
pC18.CSF.67	C14 H30 O8	0.00325807	10.2242	0.663804	0.993833	0.0135002	10.2208	0.0310351	0.519668	-0.00715509	10.2172	0.435453	0.801047	0.000360128	10.2274	0.96444	0.999408
pC18.CSF.670	Acinoside	-0.0112415	9.79444	0.653564	0.993833	0.00719845	9.79006	0.626103	0.90052	-0.011181	9.83443	0.324778	0.776032	0.00692049	9.74969	0.952405	0.999408
pC18.CSF.671	Obtusilic acid Esi+5.028002	-0.00119089	10.0188	0.903537	0.993833	0.00416292	10.0201	0.6374	0.90218	-0.00124516	10.0191	0.90672	0.98348	0.00396526	10.0198	0.748071	0.999408
pC18.CSF.672	C12 H26 O5 Esi+5.767988	0.00424997	10.1954	0.642502	0.993833	-0.00286674	10.1947	0.702492	0.931013	0.002287	10.1951	0.803662	0.930176	-0.00385824	10.1949	0.644896	0.999408
pC18.CSF.673	2R-aminoheptanoic acid	-0.0103461	9.99348	0.327241	0.993833	0.00856627	9.99539	0.272175	0.761127	-0.0092711	9.99448	0.439554	0.801047	0.0123986	9.99455	0.313435	0.999408
pC18.CSF.674	C12 H21 N O6	-0.00475585	9.85776	0.76181	0.993833	0.00492656	9.96047	0.54722	0.880338	0.105016	9.87042	0.233929	0.751719	0.00908602	9.95675	0.538965	0.999408
pC18.CSF.675	Vitamin K2	-0.0147604	8.36247	0.130487	0.993833	0.0030546	8.61546	0.716707	0.934316	0.326854	8.49177	0.437573	0.801047	0.2021	8.50817	0.62839	0.999408
pC18.CSF.676	Diisobutyl phthalate Esi+13.957017	-0.00988928	10.0424	0.231772	0.993833	0.00225566	10.0428	0.752578	0.949322	-0.00636831	10.0445	0.395005	0.789694	0.00718483	10.0407	0.362639	0.999408
pC18.CSF.677	11-amino-undecanoic acid	0.0434974	9.79751	0.0944009	0.993833	0.000463813	9.87449	0.975491	0.994531	-0.00611297	9.88544	0.677177	0.875785	0.114292	9.79325	0.206063	0.999408
pC18.CSF.678	C4 H10 N2 O3 S	-0.00956928	10.0743	0.226326	0.993833	-0.000347937	10.0726	0.960063	0.990968	-0.0064409	10.0756	0.453631	0.808082	0.00310195	10.0712	0.713611	0.999408
pC18.CSF.679	5-L-Glutamyl-L-alanine	-0.00185286	9.99197	0.845283	0.993833	-0.00799198	10.0017	0.362574	0.817885	0.0148905	9.99944	0.203563	0.728196	0.00476153	9.9951	0.693295	0.999408
pC18.CSF.68	DMPO	0.00505011	10.433	0.428049	0.993833	0.0149834	10.4359	0.0114013	0.35488	-0.00118619	10.4292	0.879666	0.974403	0.00679154	10.44	0.458053	0.999408
pC18.CSF.680	4-PIOL Esi+3.2999923	0.014083	9.98965	0.130035	0.993833	0.00303867	9.99617	0.757356	0.949322	0.0139534	9.98939	0.160643	0.680259	-0.000781159	9.997	0.951753	0.999408
pC18.CSF.681	C12 O18	-0.00490233	10.0507	0.567563	0.993833	-0.0016999	10.0487	0.809588	0.964359	-0.00435116	10.0514	0.61293	0.85675	0.000249935	10.0478	0.975997	0.999408
pC18.CSF.682	C11 H23 N3 O2	-0.00509968	9.98968	0.578316	0.993833	-0.0071489	9.9889	0.349772	0.817885	0.000792574	9.99238	0.94557	0.986406	-0.00317171	9.98613	0.78992	0.999408
pC18.CSF.683	C32 H4 N4 O28 S3	-0.00878271	10.0694	0.286516	0.993833	-0.000753929	10.0627	0.915736	0.981922	-0.0120768	10.0684	0.159482	0.680259	-0.00156059	10.0631	0.849581	0.999408
pC18.CSF.684	Succinoadenosine	-0.00590256	9.93364	0.556597	0.993833	-0.00643506	9.98579	0.410918	0.831558	0.0270021	9.94486	0.351094	0.787403	0.00604986	9.97911	0.612205	0.999408
pC18.CSF.685	L-isoleucyl-L-proline	-0.0114536	10.0452	0.315714	0.993833	0.00566602	10.0498	0.537387	0.878912	-0.00395645	10.049	0.80478	0.930176	0.0128966	10.0465	0.41588	0.999408
pC18.CSF.686	L-isoleucyl-L-proline Esi+1.1940001	-0.000382566	9.99643	0.967837	0.993833	0.00528017	9.99524	0.51407	0.878912	-0.00513462	9.99443	0.6837	0.880309	0.00227819	9.99714	0.844331	0.999408
pC18.CSF.687	8-hydroxy caprylic acid Esi+4.0189943	-0.010902	10.0688	0.305302	0.993833	0.01813	10.0717	0.0538187	0.528531	-0.0126197	10.0686	0.271514	0.754674	0.0180105	10.0722	0.09849	0.999408
pC18.CSF.688	C16 H18 O2 S3	-0.0210262	6.61088	0.406762	0.993833	-0.0333188	7.20072	0.0562266	0.528531	0.551132	6.92406	0.122535	0.663398	0.630678	6.93882	0.0882445	0.999408
pC18.CSF.689	C20 H40 O6 Esi+12.0459795	0.000899779	10.1743	0.906664	0.993833	0.00940051	10.1821	0.195931	0.729223	0.00250578	10.1764	0.895501	0.978163	0.0128605	10.1806	0.514184	0.999408
pC18.CSF.69	Kad 1229	0.000720429	10.361	0.911377	0.993833	0.0129733	10.3579	0.0286827	0.518374	-0.00838902	10.3555	0.239349	0.754674	0.00245269	10.3632	0.711393	0.999408
pC18.CSF.690	C17 H2 N3 O14	-0.00593258	10.0257	0.477335	0.993833	0.0040946	10.0271	0.59098	0.897344	-0.00397496	10.0269	0.654933	0.872229	0.00683504	10.026	0.373993	0.999408
pC18.CSF.691	Uridine Esi+1.225003	-0.0033447	10.0757	0.787101	0.993833	0.0275585	10.0795	0.00631279	0.293032	-0.0115968	10.0714	0.382647	0.787747	0.0197122	10.0841	0.122971	0.999408
pC18.CSF.692	p-Aminosalicylic acid methyl ester Esi+4.526989	-0.00649982	10.1707	0.390607	0.993833	0.00470946	10.1683	0.508069	0.878912	-0.0080742	10.1696	0.341237	0.787403	0.0035033	10.1692	0.620845	0.999408
pC18.CSF.693	<none> Esi+0.7830008	-0.00616447	10.0452	0.447433	0.993833	0.00402684	10.0371	0.573825	0.891866	-0.0131388	10.0411	0.135998	0.673896	-0.00290766	10.0405	0.70807	0.999408
pC18.CSF.694	C21 O27	-0.00679953	10.0629	0.387993	0.993833	0.00906285	10.0556	0.206628	0.73246	-0.0146151	10.0578	0.0983322	0.663398	1.50409e-05	10.0601	0.998492	0.999408
pC18.CSF.695	C6 H14 O3 Esi+3.586992	-0.00983001	10.0028	0.378835	0.993833	0.020475	10.0026	0.0404	0.528531	-0.0135188	9.99891	0.255575	0.754674	0.013333	10.0065	0.230897	0.999408
pC18.CSF.696	<none> Esi+0.78100103 :1	-0.00355627	10.0615	0.667318	0.993833	0.00608308	10.0515	0.407117	0.831558	-0.0146678	10.0551	0.117445	0.663398	-0.00526096	10.057	0.521695	0.999408
pC18.CSF.697	1-(4-Hydroxyphenyl)-1-decene-3,5-dione	-0.0125986	9.13078	0.786031	0.993833	0.017217	9.4075	0.389326	0.823073	0.148104	9.26935	0.622643	0.86319	0.388722	9.29299	0.199195	0.999408
pC18.CSF.698	3-Methylamino-1,2-propandiol	0.00965881	10.0195	0.355023	0.993833	0.00809206	10.0029	0.358415	0.817885	-0.0173084	10.0067	0.112898	0.663398	-0.0160707	10.0143	0.122939	0.999408
pC18.CSF.699	Neuraminic acid	0.00237441	10.0405	0.785785	0.993833	0.0142526	10.0273	0.0994507	0.614209	-0.0183268	10.0288	0.0937985	0.65476	-0.00770396	10.0379	0.453654	0.999408
pC18.CSF.7	C9 H19 N O	-7.93519e-05	10.3267	0.991215	0.998952	0.00538647	10.3238	0.376848	0.82	-0.00610502	10.324	0.395642	0.789694	0.000510788	10.3263	0.940006	0.999408
pC18.CSF.70	C22 H46 O6	-0.00225821	10.127	0.773421	0.993833	0.0141738	10.1212	0.0456821	0.528531	-0.0123315	10.1198	0.127459	0.668995	0.000619821	10.1279	0.934081	0.999408
pC18.CSF.700	(+/-)-5-[(tert-Butylamino)-2'-hydroxypropoxy]-1,2,3,4-tetrahydro-1-naphthol Esi+8.553979	0.0201171	10.3786	0.10402	0.993833	0.0158879	10.3868	0.025435	0.481558	0.0126611	10.3733	0.383844	0.787747	0.0045891	10.3929	0.561938	0.999408
pC18.CSF.701	Piperidine	-0.00476589	10.0664	0.605995	0.993833	0.000473892	10.0611	0.955157	0.990017	-0.00769683	10.0638	0.60604	0.855496	-0.00380999	10.0632	0.789933	0.999408
pC18.CSF.702	Artoindonesianin T Esi+0.9429974	0.0273582	10.1752	0.444558	0.993833	-0.0170351	10.2313	0.597627	0.897344	0.0840665	10.1997	0.0268217	0.653026	0.0302222	10.2116	0.419332	0.999408
pC18.CSF.703	Lys Leu	0.0111778	10.006	0.255295	0.993833	0.000782304	10.0105	0.911889	0.980758	0.0118612	10.0045	0.363319	0.787403	-0.0031461	10.0123	0.775853	0.999408
pC18.CSF.704	4,5,6,7-Tetrahydroisoxazolo(5,4-c)pyridin-3-ol	0.0229868	9.72275	0.102111	0.993833	-0.0583269	9.59804	0.560515	0.883654	0.0590998	9.89757	0.407198	0.792259	-0.399772	9.41238	0.212066	0.999408
pC18.CSF.705	Guvacoline	0.100194	8.82854	0.468069	0.993833	0.0229906	8.91502	0.239681	0.761127	0.223941	8.73266	0.561091	0.841016	-0.0672785	9.01841	0.838851	0.999408
pC18.CSF.706	C30 N2 O16 S3	0.00295031	10.0697	0.710464	0.993833	0.0119529	10.0632	0.0802723	0.587992	-0.00986897	10.0617	0.258643	0.754674	-0.00316713	10.0706	0.690337	0.999408
pC18.CSF.707	1,2-Benzoquinone	0.00118204	9.78289	0.959884	0.993833	0.041047	9.89439	0.00485434	0.268067	0.204322	9.78427	0.0711221	0.653026	0.0334547	9.9027	0.0521222	0.999408
pC18.CSF.708	N,N-Dimethyl-1,4-phenylenediamine	0.00136001	10.0487	0.86935	0.993833	0.0225207	10.0427	0.00367953	0.231574	-0.0156197	10.0386	0.0566491	0.653026	0.00351591	10.0522	0.669736	0.999408
pC18.CSF.709	allopurinol	-0.00504883	10.0599	0.536265	0.993833	0.0105063	10.055	0.160025	0.701863	-0.0115464	10.0551	0.215963	0.740724	0.00177197	10.0594	0.851684	0.999408
pC18.CSF.71	C18 H33 N O8	0.00352227	10.1843	0.670051	0.993833	0.0183305	10.1888	0.00753649	0.314397	-0.00389871	10.1812	0.871046	0.971537	0.0126768	10.1923	0.612493	0.999408
pC18.CSF.710	C8 H18 O4	0.00118041	9.95881	0.914834	0.993833	0.00280042	9.44685	0.892536	0.975399	-0.764761	9.59228	0.00328565	0.607281	-0.266805	9.76886	0.707181	0.999408
pC18.CSF.711	Poloxalene	-0.0018783	10.048	0.857013	0.993833	0.0125973	9.9948	0.268712	0.761127	-0.0293614	10.0338	0.121943	0.663398	-0.0812683	10.0044	0.304863	0.999408
pC18.CSF.712	C22 H52 N18 S	-0.0623519	8.51088	0.226792	0.993833	0.0176103	8.7494	0.174227	0.718594	0.062057	8.75098	0.875282	0.972178	0.413165	8.53005	0.314598	0.999408
pC18.CSF.713	Elaeokanine C	-0.000285882	9.96687	0.975323	0.996373	0.0138627	9.95316	0.101338	0.614209	-0.0219725	9.95633	0.0134839	0.653026	-0.00671325	9.96251	0.516001	0.999408
pC18.CSF.714	C15 N O16 S2	-0.00287553	10.0659	0.704948	0.993833	0.0144875	10.0601	0.0426471	0.528531	-0.0137323	10.0592	0.0856068	0.653026	0.00208968	10.0663	0.795185	0.999408
pC18.CSF.715	5-Hydroxyisourate	0.00277966	10.0615	0.742796	0.993833	0.0106893	10.0614	0.129802	0.685474	-0.00272871	10.0573	0.731263	0.890593	0.00271353	10.0656	0.736691	0.999408
pC18.CSF.716	C33 H2 N3 O28 S2	0.000755968	10.0757	0.919586	0.993833	0.00979554	10.0646	0.169047	0.718594	-0.0148993	10.0667	0.0685443	0.653026	-0.00726736	10.0728	0.40297	0.999408
pC18.CSF.717	C26 H N2 O19 S2	0.00352955	10.0831	0.631263	0.993833	0.00469358	10.0711	0.513288	0.878912	-0.0121866	10.0743	0.148127	0.678084	-0.0118347	10.0789	0.173386	0.999408
pC18.CSF.718	C7 H12 N O2 S	0.00696057	9.97833	0.445518	0.993833	-0.00487073	9.97967	0.552898	0.880373	0.00864701	9.97819	0.421605	0.798238	-0.00630963	9.97993	0.553237	0.999408
pC18.CSF.719	C24 H9 N3 O20	-0.0355861	6.92687	0.32858	0.993833	0.0137444	7.23522	0.40338	0.831558	0.349962	7.15257	0.384677	0.787747	0.268204	7.03634	0.482189	0.999408
pC18.CSF.72	C22 H47 N O2	0.00674377	10.1203	0.399547	0.993833	0.0126971	10.1143	0.0580361	0.536855	-0.00844054	10.1119	0.244925	0.754674	-0.00375418	10.1222	0.617352	0.999408
pC18.CSF.720	Deoxytubulosine	0.0151681	9.89468	0.143232	0.993833	-0.0121682	9.84539	0.235887	0.75881	-0.00768243	9.88747	0.440515	0.801047	-0.0887779	9.84832	0.1162	0.999408
pC18.CSF.721	Hypoxanthine Esi+2.4419968	-0.0103035	10.0707	0.246614	0.993833	0.00260276	10.0594	0.740284	0.944598	-0.0177086	10.066	0.107735	0.663398	-0.00463151	10.0631	0.672818	0.999408
pC18.CSF.722	C6 H9 N O5 S	0.00200488	10.0121	0.849272	0.993833	0.0226292	10.0032	0.0179621	0.425102	-0.0180632	10.0002	0.165001	0.689122	0.00028547	10.0143	0.980887	0.999408
pC18.CSF.723	Indoxylsulfuric acid	-0.0916185	9.39024	0.393829	0.993833	-0.013093	9.63468	0.321883	0.792201	0.00706372	9.61144	0.977897	0.992407	0.468709	9.43475	0.15641	0.999408
pC18.CSF.724	C13 H29 N	-1.04478e-05	10.0927	0.998952	0.998952	0.00160177	10.0807	0.816546	0.964359	-0.0123731	10.0855	0.18075	0.702096	-0.0118637	10.0868	0.215819	0.999408
pC18.CSF.725	Propionyl-L-carnitine	-0.0095682	9.85849	0.391008	0.993833	-0.00912232	10.0167	0.320113	0.792201	0.0967373	10.0142	0.223185	0.742262	0.21061	9.87473	0.71284	0.999408
pC18.CSF.726	Landomycin H	-0.0137781	9.97991	0.154786	0.993833	-0.00454938	9.99534	0.550401	0.880338	0.0110327	9.99258	0.348498	0.787403	0.0191029	9.98402	0.140682	0.999408
pC18.CSF.727	C9 O14	-0.0028289	10.0159	0.729087	0.993833	0.00400088	10.0094	0.584523	0.896629	-0.00881528	10.0115	0.300479	0.761926	-0.00418885	10.0132	0.624969	0.999408
pC18.CSF.728	C34 H2 N2 O29 S	-0.00136129	10.032	0.862217	0.993833	-0.00279371	10.0253	0.696681	0.930781	-0.00525245	10.0292	0.504116	0.822439	-0.00805329	10.0275	0.348871	0.999408
pC18.CSF.729	l-2-hydroxy-decanoic acid Esi+5.022998	-0.00439299	9.99391	0.690158	0.993833	0.00784197	9.9886	0.485456	0.878912	-0.0102284	9.99015	0.466935	0.813147	-0.000528936	9.9919	0.972361	0.999408
pC18.CSF.73	Thr Lys Lys	-0.00719788	10.3939	0.303448	0.993833	-0.0131906	10.3858	0.0410766	0.528531	-0.00617462	10.3948	0.554146	0.838388	-0.0101721	10.3843	0.261145	0.999408
pC18.CSF.730	C24 H4 N2 O16 S	-0.00146659	10.0035	0.859149	0.993833	0.000300231	9.99754	0.968571	0.99356	-0.00574106	10.0002	0.487497	0.817675	-0.00621327	10.0003	0.449335	0.999408
pC18.CSF.731	trans-3-Aminocyclopentane-1-carboxylic acid Esi+0.7610013	-0.0123081	10.0562	0.166003	0.993833	-0.00228628	10.0631	0.760851	0.949826	0.00278803	10.0628	0.752425	0.901097	0.0105606	10.057	0.250348	0.999408
pC18.CSF.732	C22 H24	-0.0664067	9.34498	0.562291	0.993833	0.0210426	9.26917	0.240515	0.761127	-0.245872	9.37822	0.346448	0.787403	0.102734	9.22934	0.728798	0.999408
pC18.CSF.733	1-Fluorocyclohexadiene-cis,cis-1,2-diol	-0.00596698	10.0562	0.456049	0.993833	-0.000424732	10.0479	0.953301	0.990017	-0.00995426	10.0527	0.251424	0.754674	-0.00640574	10.0506	0.472206	0.999408
pC18.CSF.734	p-Hydroxyfelbamate	-0.00441397	10.0174	0.623364	0.993833	-0.00453071	10.0213	0.549681	0.880338	0.00501959	10.0211	0.625504	0.863543	0.00271123	10.018	0.781098	0.999408
pC18.CSF.735	Methocarbamol	-0.00905146	10.0382	0.28189	0.993833	0.00231508	10.0298	0.760869	0.949826	-0.0134058	10.0348	0.142189	0.673896	-0.00326796	10.0324	0.714345	0.999408
pC18.CSF.736	Sinaticin	-0.00448099	9.97739	0.708627	0.993833	-0.0219484	9.97703	0.0239128	0.475387	0.0105335	9.98356	0.395006	0.789694	-0.00982667	9.97082	0.431548	0.999408
pC18.CSF.737	C40 H10 N6	-0.0132103	9.91203	0.211471	0.993833	0.00622099	9.90057	0.476326	0.878912	-0.0207189	9.90581	0.0990512	0.663398	-0.00530897	9.90579	0.602775	0.999408
pC18.CSF.738	C38 Cl3 N3 O3 S	-0.00536677	10.0613	0.491626	0.993833	0.00192046	10.0543	0.793166	0.962239	-0.00967293	10.0577	0.278198	0.756134	-0.00412464	10.0572	0.590276	0.999408
pC18.CSF.739	(E)-2-Butenyl-4-methyl-threonine	-0.0573312	9.58147	0.503603	0.993833	-0.0379583	9.39402	0.635105	0.90218	-0.220075	9.71916	0.127876	0.668995	-0.186228	9.24003	0.532173	0.999408
pC18.CSF.74	2-Phenylbutyrolactone	-0.00665605	10.1016	0.466185	0.993833	0.0155665	10.0938	0.0390393	0.528531	-0.017773	10.0945	0.0520914	0.653026	0.00256253	10.1002	0.744548	0.999408
pC18.CSF.740	C29 H14 N16 O3	-0.0134355	10.0003	0.162989	0.993833	0.00561615	9.9829	0.484008	0.878912	-0.0273872	9.99157	0.0366509	0.653026	-0.00797897	9.99016	0.447276	0.999408
pC18.CSF.741	C36 H65 N8 O9	0.0139355	8.36562	0.175937	0.993833	0.00400895	8.55167	0.66432	0.915858	0.158984	8.49344	0.697137	0.88387	0.232088	8.44004	0.584405	0.999408
pC18.CSF.742	C20 H7 N3	-0.00173388	10.0461	0.846577	0.993833	0.00562437	10.032	0.447413	0.85498	-0.0168481	10.0368	0.0728927	0.653026	-0.0116245	10.0401	0.167812	0.999408
pC18.CSF.743	C23 N2 O26 S	-0.00294902	10.0453	0.707215	0.993833	0.00411687	10.0358	0.578372	0.891866	-0.0119897	10.0392	0.192671	0.712408	-0.00715091	10.0412	0.348657	0.999408
pC18.CSF.744	C23 H45 N11	0.0145215	8.36332	0.148414	0.993833	0.012112	8.59349	0.160285	0.701863	0.187775	8.53602	0.642482	0.872229	0.293948	8.44081	0.498274	0.999408
pC18.CSF.745	Propionylglycine Esi+1.7959971	0.0110576	10.0479	0.224258	0.993833	-0.00447919	10.0547	0.563618	0.883654	0.0159572	10.0497	0.163535	0.688241	-0.00180235	10.0534	0.852165	0.999408
pC18.CSF.746	C23 H39 N5 O3	-0.00495003	9.92162	0.630719	0.993833	-0.0271045	9.95551	0.00396053	0.231574	0.00496561	9.96682	0.742353	0.897687	0.0265369	9.91325	0.524576	0.999408
pC18.CSF.747	L-Homoserine lactone Esi+1.179996	0.00929748	9.97034	0.358201	0.993833	0.00719634	9.98286	0.360443	0.817885	0.0151228	9.97309	0.181959	0.702096	0.0115202	9.9812	0.248129	0.999408
pC18.CSF.748	Leukotriene B4-3-aminopropylamide	-0.00253201	6.55514	0.953306	0.993833	0.0331409	7.12821	0.0163952	0.425102	0.675358	6.87427	0.054945	0.653026	0.472479	6.85891	0.185464	0.999408
pC18.CSF.749	Onchidal Esi+11.031005	0.012386	9.98369	0.238538	0.993833	0.0030884	9.97169	0.767037	0.950841	-0.00820133	9.97256	0.610537	0.855958	-0.0159926	9.98178	0.242966	0.999408
pC18.CSF.75	C20 H14 N5 O4	-0.00162585	10.2655	0.811647	0.993833	0.0153107	10.2576	0.0172987	0.425102	-0.0164595	10.2575	0.021253	0.653026	0.000759264	10.2649	0.920375	0.999408
pC18.CSF.750	Thiobenzamide S,S-dioxide	0.00692775	10.0236	0.390294	0.993833	0.000248139	10.02	0.973267	0.994531	0.000664008	10.0196	0.945889	0.986406	-0.00796333	10.0238	0.355048	0.999408
pC18.CSF.751	7-Aminocephalosporanic acid	0.00740539	10.0402	0.411496	0.993833	-0.000905666	10.0328	0.895686	0.975399	-0.00263338	10.0344	0.779901	0.918509	-0.0119779	10.038	0.148459	0.999408
pC18.CSF.752	C21 H52 N16 O4	-0.00442043	10.0924	0.576854	0.993833	0.0105114	10.1123	0.159424	0.701863	0.015654	10.1012	0.371089	0.787403	0.0248229	10.1052	0.165012	0.999408
pC18.CSF.753	2E,4E-Hexadienyl acetate	0.0181683	9.92617	0.190861	0.993833	-0.0041833	9.93375	0.751376	0.949322	0.00961535	9.9273	0.650759	0.872229	-0.012248	9.93328	0.545117	0.999408
pC18.CSF.754	C14 H27 N4 O3	0.000384232	9.98204	0.96491	0.993833	0.0157704	9.99097	0.0476663	0.528531	0.00191458	9.98322	0.835694	0.948265	0.0162073	9.99057	0.151246	0.999408
pC18.CSF.755	Pentanoylcarnitine	-0.000874815	9.96111	0.922418	0.993833	-0.00198274	9.97101	0.817498	0.964359	0.0110228	9.9667	0.400014	0.790479	0.00903411	9.96629	0.438175	0.999408
pC18.CSF.756	C21 H48 N23	-0.0070048	8.40206	0.768113	0.993833	0.0314217	8.55434	0.00759108	0.314397	0.0362357	8.47401	0.930387	0.986406	0.264822	8.49564	0.513349	0.999408
pC18.CSF.757	C7 H2 N O3 S2	0.0134858	9.95055	0.185227	0.993833	0.0182215	9.93693	0.0364158	0.528531	-0.0189243	9.93597	0.179727	0.702096	-0.0131894	9.95033	0.367971	0.999408
pC18.CSF.758	Inosine	0.011545	9.83246	0.264815	0.993833	0.00322405	9.79288	0.734626	0.944598	-0.0992661	9.84212	0.633932	0.86946	-0.106323	9.77977	0.649686	0.999408
pC18.CSF.759	Muramic acid	0.00574818	9.94797	0.516217	0.993833	-0.00557649	9.9514	0.524769	0.878912	0.0140657	9.94895	0.208028	0.733263	-0.00643321	9.95071	0.530747	0.999408
pC18.CSF.76	C18 H38 O7	-0.00243633	10.1266	0.752659	0.993833	0.0136624	10.1149	0.055532	0.528531	-0.0196554	10.1169	0.035435	0.653026	-0.00382178	10.1236	0.677189	0.999408
pC18.CSF.760	Fagomine	0.0135978	9.89726	0.286326	0.993833	0.00746117	9.94327	0.477544	0.878912	0.119116	9.89601	0.0836629	0.653026	-0.00157914	9.94852	0.90429	0.999408
pC18.CSF.761	Remangiflavanone A	0.00407448	10.0103	0.6384	0.993833	0.0101063	10.003	0.202432	0.729223	-0.00770843	10.0021	0.678425	0.875785	-0.00648533	10.0105	0.718039	0.999408
pC18.CSF.762	Practolol Esi+11.137962	0.0181086	9.93728	0.114591	0.993833	0.00624881	9.93443	0.545659	0.880338	0.0126112	9.92898	0.320717	0.773769	-0.0131733	9.94248	0.237053	0.999408
pC18.CSF.763	C8 H4 N2 O10 S	0.00584533	9.99799	0.536408	0.993833	0.00724848	9.99186	0.369707	0.817885	-0.00650351	9.99056	0.613688	0.85675	-0.00609998	9.99876	0.637577	0.999408
pC18.CSF.764	C9 H2 O4	0.00776309	10.0255	0.350684	0.993833	0.0111242	10.016	0.152945	0.701863	-0.0104211	10.0154	0.264123	0.754674	-0.00840749	10.0252	0.411378	0.999408
pC18.CSF.765	C30 H2 N O21 S3	0.00743683	10.0336	0.35241	0.993833	0.00758	10.0303	0.299877	0.784414	-0.00376327	10.0282	0.654096	0.872229	-0.00281538	10.0355	0.739746	0.999408
pC18.CSF.766	<none> Esi+0.779999	0.00349914	10.0355	0.660938	0.993833	0.0102532	10.0303	0.172177	0.718594	-0.00863299	10.0291	0.313386	0.773769	-0.00174634	10.0363	0.836429	0.999408
pC18.CSF.767	C16 H32 N2 O2	0.0235305	7.49236	0.497803	0.993833	0.743243	7.22576	0.0247261	0.481558	-0.63457	7.15596	0.115247	0.663398	0.100249	7.53899	0.807406	0.999408
pC18.CSF.768	2,5-Diaminohexanoate	-5.14507e-05	10.0657	0.994935	0.998952	0.00355541	10.0796	0.620836	0.90052	0.0116843	10.0724	0.168629	0.698406	0.0157581	10.0741	0.0843816	0.999408
pC18.CSF.769	Butoctamide hydrogen succinate	-0.0387072	9.72154	0.312656	0.993833	-0.0220373	9.33699	0.66379	0.915858	-0.34124	9.70375	0.0365746	0.653026	-0.396111	9.32134	0.181128	0.999408
pC18.CSF.77	n-Pentadecylamine	0.00361316	10.0935	0.63039	0.993833	0.0124823	10.0899	0.0995605	0.614209	-0.00712045	10.087	0.354445	0.787403	5.75327e-06	10.0961	0.999408	0.999408
pC18.CSF.770	C22 H10 N4 O6	0.00553862	9.92302	0.563367	0.993833	0.00572896	9.92107	0.487857	0.878912	0.000449758	9.91948	0.964345	0.991271	-0.00336237	9.92445	0.751412	0.999408
pC18.CSF.771	C20 H41 N O16	0.0045046	9.97515	0.639872	0.993833	-0.00541661	9.97697	0.528324	0.878912	0.00374635	9.97851	0.769089	0.911306	-0.000891721	9.97377	0.953613	0.999408
pC18.CSF.772	C17 H32 N7 Esi+11.543967	-0.0124684	9.97093	0.433612	0.993833	0.0231265	9.95823	0.0591422	0.539334	-0.0286717	9.9607	0.0592105	0.653026	0.00565151	9.96736	0.732309	0.999408
pC18.CSF.773	C16 H S	-0.00297154	9.99293	0.756014	0.993833	-0.00100124	9.99239	0.907017	0.980758	-0.00243619	9.99382	0.827322	0.941991	0.000936967	9.99146	0.940215	0.999408
pC18.CSF.774	C18 N O18 S2	-0.00309831	10.0215	0.71961	0.993833	0.00966292	10.0201	0.189783	0.725557	-0.0082752	10.019	0.319327	0.773769	0.00569029	10.0224	0.496875	0.999408
pC18.CSF.775	C17 H4 N2 O19	0.00146892	9.9929	0.861882	0.993833	0.00863713	9.98967	0.259905	0.761127	-0.00709399	9.98887	0.377373	0.787433	0.000876665	9.99342	0.91446	0.999408
pC18.CSF.776	2-Hydroxyflemichapparin C	-0.00727721	10.0028	0.380877	0.993833	0.00279718	10.0125	0.731905	0.943597	0.00363497	10.0095	0.686223	0.880372	0.0155993	10.0067	0.136454	0.999408
pC18.CSF.777	Glutarimide	0.00497223	9.84099	0.694797	0.993833	-0.021069	9.95517	0.0342279	0.528531	0.0176959	9.95525	0.596918	0.855496	0.0708223	9.85084	0.825009	0.999408
pC18.CSF.778	2-Hydroxyxanthone	-0.000159406	9.96691	0.989156	0.998952	0.0140546	9.50304	0.380828	0.822365	-0.351932	9.77247	0.0250096	0.653026	-0.579435	9.65715	0.0111921	0.999408
pC18.CSF.779	C11 H16 N2	-0.0228586	10.0571	0.148671	0.993833	-0.00141683	10.0378	0.897361	0.975904	-0.0306284	10.0524	0.0351545	0.653026	-0.00830297	10.0408	0.568575	0.999408
pC18.CSF.78	Canavaninosuccinate	-0.00106479	10.0874	0.888246	0.993833	0.0145972	10.0737	0.046851	0.528531	-0.0213343	10.0761	0.0384366	0.653026	-0.00612318	10.0839	0.549476	0.999408
pC18.CSF.780	C22 H45 N O8	-0.0039765	10.0214	0.619998	0.993833	0.00594827	10.0133	0.434685	0.84632	-0.0137516	10.0166	0.0745883	0.653026	-0.00253579	10.0174	0.766731	0.999408
pC18.CSF.781	C21 H37 N	-0.00185457	10.0416	0.818966	0.993833	0.00345968	10.0311	0.641414	0.90321	-0.0127159	10.0354	0.228715	0.748916	-0.00822606	10.0364	0.466052	0.999408
pC18.CSF.782	C26 H40 N10 O9	-0.00508552	9.95934	0.59574	0.993833	0.00435861	9.95853	0.621202	0.90052	-0.00560456	9.95904	0.561548	0.841016	0.00513376	9.95876	0.555156	0.999408
pC18.CSF.783	4-Chloroprogesterone	0.00153478	10.0005	0.860589	0.993833	0.00143507	9.99157	0.860316	0.975399	-0.0107486	9.99568	0.287349	0.756185	-0.00764469	9.9956	0.480512	0.999408
pC18.CSF.784	5-trans U-44069	-0.0171543	9.96287	0.114766	0.993833	-0.016348	9.96448	0.0810412	0.587992	0.00288501	9.97099	0.807524	0.931183	-0.000219197	9.9565	0.982742	0.999408
pC18.CSF.785	Leu Ala	0.00126805	9.99649	0.892747	0.993833	0.0103795	9.79248	0.219961	0.745912	-0.345299	9.86552	0.0064758	0.607281	-0.263224	9.90571	0.0276953	0.999408
pC18.CSF.786	22:4 Cholesteryl ester	-0.00540564	9.9799	0.617747	0.993833	0.00170735	9.9824	0.862022	0.975399	-0.00142065	9.98264	0.890577	0.974495	0.00698691	9.97988	0.521175	0.999408
pC18.CSF.787	1-(beta-D-Ribofuranosyl)-1,4-dihydronicotinamide	-0.0075211	9.51176	0.587417	0.993833	-0.00993784	9.54036	0.546365	0.880338	0.175229	9.58323	0.538503	0.83472	-0.134723	9.47137	0.609348	0.999408
pC18.CSF.788	L-alpha-Aspartyl-L-hydroxyproline	-0.00478567	10.0007	0.598508	0.993833	-0.00297904	9.99758	0.706842	0.931013	-0.00501928	10.0012	0.608486	0.855496	-0.00145309	9.9968	0.873904	0.999408
pC18.CSF.789	Artonin K	-0.000713065	10.4089	0.930738	0.993833	-0.00779171	10.4089	0.216668	0.745912	0.00340964	10.4112	0.665629	0.872229	-0.00338143	10.4066	0.671065	0.999408
pC18.CSF.79	(6S)-dehydrovomifoliol	0.00361732	10.0242	0.642937	0.993833	0.0150728	10.012	0.055583	0.528531	-0.0172516	10.0124	0.0290669	0.653026	-0.00704269	10.0227	0.390756	0.999408
pC18.CSF.790	C10 H22 O4	-0.00258979	10.0086	0.788092	0.993833	0.00548383	10.0009	0.467783	0.874017	-0.0122484	10.0038	0.237017	0.752701	-0.00327881	10.005	0.735342	0.999408
pC18.CSF.791	C31 N O25 S	-0.00821795	10.0245	0.335533	0.993833	0.0032939	10.023	0.654081	0.910584	-0.00751564	10.0248	0.393185	0.789694	0.00452125	10.0225	0.578494	0.999408
pC18.CSF.792	N?-Acetyl-L-arginine	-0.0033714	9.97626	0.731302	0.993833	-0.00240252	9.98581	0.780591	0.956712	0.0101683	9.98237	0.37458	0.787403	0.00905776	9.98053	0.389999	0.999408
pC18.CSF.793	8-hydroxy caprylic acid Esi+3.6500077	-0.00346229	9.81966	0.834353	0.993833	0.0134739	9.94432	0.314639	0.791689	0.198517	9.86365	0.0870543	0.653026	0.196965	9.91116	0.0271375	0.999408
pC18.CSF.794	C37 H71 N8 O4	0.00705438	8.30889	0.530946	0.993833	0.00479687	8.65458	0.570253	0.88845	0.316726	8.52361	0.44546	0.801355	0.402435	8.46992	0.350634	0.999408
pC18.CSF.795	C19 H40 O4	0.00826098	9.95332	0.53323	0.993833	0.0218742	9.9589	0.0620623	0.548832	-0.00122129	9.94986	0.923607	0.986406	0.0140404	9.96284	0.244887	0.999408
pC18.CSF.796	2-Amino-3-oxobutanoate	-0.0210212	10.0255	0.0142265	0.993833	-0.00110037	9.96517	0.902387	0.980299	0.00125453	10.0367	0.906513	0.98348	-0.0751455	9.94874	0.286423	0.999408
pC18.CSF.797	C35 H58 N16	0.0138772	6.87782	0.643719	0.993833	0.0281476	7.41831	0.132221	0.685474	0.583447	7.28293	0.146999	0.678084	0.499492	7.06021	0.196851	0.999408
pC18.CSF.798	(R)-Roscovitine Esi+5.2620034	-0.0151393	9.85953	0.463345	0.993833	0.016255	9.50383	0.279888	0.761127	-0.454112	9.7341	0.00652836	0.607281	-0.311686	9.59832	0.19951	0.999408
pC18.CSF.799	Alanine	-0.0129797	10.0209	0.153029	0.993833	0.00762574	10.0231	0.324722	0.792201	-0.00775631	10.0229	0.419822	0.798238	0.0123163	10.0213	0.151425	0.999408
pC18.CSF.8	C39 H20 O3	-0.00489886	10.32	0.535292	0.993833	0.00741621	10.315	0.285469	0.768988	-0.0111842	10.3165	0.154756	0.678084	0.00129236	10.3181	0.865781	0.999408
pC18.CSF.80	Triphenyl phosphate	0.00172347	10.0838	0.835595	0.993833	0.0144614	10.0719	0.0583303	0.536855	-0.0179792	10.073	0.020455	0.653026	-0.00608904	10.0817	0.468834	0.999408
pC18.CSF.800	C27 H4 O26	-0.00792782	9.9795	0.380505	0.993833	0.0130677	9.97009	0.0971983	0.614209	-0.0194478	9.97284	0.0339903	0.653026	0.000801456	9.97593	0.919626	0.999408
pC18.CSF.801	Iopromide	-0.0063272	10.025	0.454629	0.993833	0.00954884	10.0186	0.220247	0.745912	-0.014565	10.0205	0.0924657	0.65476	0.00154867	10.0225	0.850778	0.999408
pC18.CSF.802	Calopogoniumisoflavone A	-0.00688929	9.92561	0.548821	0.993833	-0.00125179	9.92418	0.895914	0.975399	-0.00636421	9.92625	0.571415	0.842762	0.00658509	9.92341	0.553465	0.999408
pC18.CSF.803	C7 H11 N O	0.00626861	9.88283	0.636649	0.993833	0.0110457	9.98089	0.216537	0.745912	0.152068	9.88843	0.0892085	0.65476	0.00452925	9.98382	0.667485	0.999408
pC18.CSF.804	C12 H26 O3 Esi+10.822017	-0.00658013	9.96735	0.472927	0.993833	0.0248522	9.95741	0.00966351	0.343055	-0.0261718	9.95713	0.0169408	0.653026	0.00551498	9.96677	0.574909	0.999408
pC18.CSF.805	Onchidal Esi+11.552983	0.0135679	9.95107	0.170352	0.993833	0.00997173	9.94552	0.271466	0.761127	-0.00405889	9.94283	0.694245	0.882861	-0.0080637	9.95327	0.411019	0.999408
pC18.CSF.806	4-(Hydroxylamino)-N,N-dimethylaniline	0.00180286	10.0411	0.836725	0.993833	0.0156325	10.0423	0.0478736	0.528531	-0.00671463	10.0376	0.445435	0.801355	0.00906705	10.0459	0.252459	0.999408
pC18.CSF.807	C22 H4 N4 O20 S	0.00550724	9.97439	0.563132	0.993833	0.00833129	9.96694	0.270807	0.761127	-0.0085327	9.96715	0.340878	0.787403	-0.00636903	9.97354	0.437224	0.999408
pC18.CSF.808	5-Methylcytidine	0.00688504	9.99898	0.496667	0.993833	-0.00178144	10.0028	0.853583	0.975399	0.00813986	9.99945	0.508138	0.822439	-0.00129372	10.0026	0.904176	0.999408
pC18.CSF.809	(E)-2-(Methoxycarbonylmethyl)butenedioate	-0.0216462	9.73082	0.231038	0.993833	-0.00272354	9.6393	0.829577	0.968977	-0.0803543	9.68464	0.634163	0.86946	-0.197482	9.67752	0.243442	0.999408
pC18.CSF.81	Valine	0.0102468	10.3803	0.13541	0.993833	-0.000819024	10.3879	0.890388	0.975399	0.0142908	10.3817	0.170566	0.700589	0.000956313	10.3872	0.920851	0.999408
pC18.CSF.810	2-Oxosuberate	0.009866	9.98998	0.328729	0.993833	0.00953801	9.98296	0.264171	0.761127	-0.00539685	9.9815	0.654444	0.872229	-0.00814109	9.99084	0.508625	0.999408
pC18.CSF.811	4,12-dihydroxy-hexadecanoic acid Esi+10.16897	0.00428653	9.99787	0.628119	0.993833	0.0132822	9.99025	0.0859222	0.590047	-0.0140663	9.98985	0.152113	0.678084	-0.0016842	9.9976	0.85171	0.999408
pC18.CSF.812	4-Aminocatechol	0.0235365	9.59107	0.298171	0.993833	0.0130916	9.63678	0.787236	0.957788	0.283847	9.694	0.445263	0.801355	-0.164032	9.53781	0.477759	0.999408
pC18.CSF.813	C8 H4 O3 Esi+10.826001	0.00651157	9.9918	0.488576	0.993833	0.0155258	9.98799	0.0441306	0.528531	-0.00942696	9.9848	0.258565	0.754674	0.00184686	9.99466	0.831068	0.999408
pC18.CSF.814	C27 H3 Cl2 N7 O6 S2	0.00564248	10.005	0.52935	0.993833	0.0124952	10.0015	0.101128	0.614209	-0.00749126	9.99871	0.385403	0.787747	0.000286222	10.0075	0.973927	0.999408
pC18.CSF.815	C39 H73 N8 O8	0.00985797	8.29458	0.545758	0.993833	0.0132059	8.44054	0.232278	0.758238	0.153986	8.37893	0.718687	0.887806	0.147648	8.36889	0.722811	0.999408
pC18.CSF.816	C35 H4 N4 O30 S3	0.0101369	10.0189	0.242441	0.993833	0.00879555	10.013	0.250552	0.761127	-0.0057147	10.0114	0.501956	0.822439	-0.0061643	10.0199	0.485672	0.999408
pC18.CSF.817	C47 H101 N13 O S	0.00453322	10.0324	0.598287	0.993833	0.00620143	10.024	0.421253	0.83745	-0.00970047	10.0255	0.257002	0.754674	-0.00725057	10.0302	0.439081	0.999408
pC18.CSF.818	C24 O20 S2	0.00484494	10.0095	0.575964	0.993833	0.00643725	10.0016	0.392192	0.824184	-0.00896383	10.0027	0.302777	0.761926	-0.00712524	10.0077	0.46627	0.999408
pC18.CSF.819	<none> Esi+0.7790019	0.00418042	9.98547	0.65103	0.993833	0.00792611	9.97818	0.322883	0.792201	-0.00896185	9.9786	0.298345	0.761926	-0.00620159	9.98441	0.500084	0.999408
pC18.CSF.82	Diethylene glycol	-0.010432	10.3508	0.248213	0.993833	0.0374746	10.3398	0.000428323	0.0608218	-0.0331187	10.3361	0.0258071	0.653026	0.0134929	10.3535	0.332382	0.999408
pC18.CSF.820	C30 H5 O24 S3	0.00381322	10.0215	0.650766	0.993833	0.00770952	10.0108	0.333588	0.801588	-0.0128497	10.013	0.133467	0.673896	-0.00865101	10.0184	0.367424	0.999408
pC18.CSF.821	Obtusilic acid Esi+4.942994	-0.00341726	10.0478	0.798258	0.993833	0.0167068	10.0469	0.185952	0.723768	-0.0115163	10.044	0.465574	0.813147	0.0090012	10.0506	0.571045	0.999408
pC18.CSF.822	C31 H56 N12 O3	0.0296312	7.61279	0.613331	0.993833	-0.00243937	7.83961	0.88278	0.975399	0.312847	7.62867	0.459309	0.810356	0.143025	7.84345	0.732615	0.999408
pC18.CSF.823	Phyllalbine	0.00355508	9.95554	0.743125	0.993833	0.00186674	9.95401	0.848397	0.975399	-0.00279321	9.95263	0.817449	0.93856	-0.00391152	9.95679	0.756127	0.999408
pC18.CSF.824	L-NMMA Esi+0.83700174	0.00619723	10.0158	0.562592	0.993833	-0.00202118	10.0203	0.812041	0.964359	0.00717009	10.0174	0.531068	0.832621	0.00197305	10.0191	0.86131	0.999408
pC18.CSF.825	C25 H51 N8 O6 S	0.00328158	10.0317	0.689364	0.993833	-0.000282811	10.0249	0.970671	0.994531	-0.00604621	10.0278	0.408085	0.792259	-0.00774491	10.0282	0.335265	0.999408
pC18.CSF.826	N2-Succinyl-L-ornithine	-0.00486282	9.92002	0.681248	0.993833	0.00602274	9.92742	0.578694	0.891866	0.0094732	9.92261	0.460615	0.810356	0.0101943	9.92547	0.471785	0.999408
pC18.CSF.827	<none> Esi+0.8300015	0.00226337	9.62652	0.96757	0.993833	0.0564849	9.49551	0.00845835	0.32364	-0.133751	9.42393	0.632534	0.86946	-0.0727384	9.68671	0.752427	0.999408
pC18.CSF.828	Methiothepin Esi+10.407979	0.012827	10.0671	0.432132	0.993833	0.00489408	10.0761	0.675327	0.920816	0.0136564	10.0679	0.371805	0.787403	0.00437328	10.0761	0.749413	0.999408
pC18.CSF.829	C9 H6 O11 S	0.000639658	10.0036	0.943293	0.993833	0.00659229	9.99703	0.403895	0.831558	-0.0102823	9.99853	0.225283	0.746438	-0.00288546	10.0015	0.743161	0.999408
pC18.CSF.83	Fraxin Esi+12.502992	0.00241517	10.0724	0.782462	0.993833	0.00512943	10.0633	0.503192	0.878912	-0.0103569	10.0653	0.216852	0.740724	-0.00826842	10.0696	0.331569	0.999408
pC18.CSF.830	C8 H15 N3 O	0.00163895	10.0081	0.893774	0.993833	-0.00281919	9.98943	0.784939	0.956712	-0.018625	9.99944	0.0815909	0.653026	-0.0193198	9.99649	0.103375	0.999408
pC18.CSF.831	Orthoform	0.0097197	9.81144	0.413383	0.993833	-0.0320303	9.54383	0.204885	0.73246	-0.184338	9.74137	0.302023	0.761926	-0.383158	9.59063	0.221101	0.999408
pC18.CSF.832	?-vinyl acrylic acid	-0.0013948	10.0498	0.873125	0.993833	0.00293126	10.0473	0.692348	0.929224	-0.00639653	10.0489	0.400529	0.790479	0.0016702	10.048	0.855235	0.999408
pC18.CSF.833	C8 H4 N2 O3 S3	-0.00877734	9.95312	0.331924	0.993833	0.00150734	9.94422	0.865541	0.975399	-0.0146832	9.95041	0.170056	0.700589	-0.00520941	9.94615	0.661788	0.999408
pC18.CSF.834	Propionylglycine Esi+1.5060021	-0.0073843	10.0451	0.418716	0.993833	-0.0113297	10.0464	0.198522	0.729223	0.0025254	10.0507	0.852512	0.95968	-0.00120187	10.0409	0.927448	0.999408
pC18.CSF.835	C26 H57 N4 O7	-0.0127613	9.95163	0.195991	0.993833	-0.00250272	9.95821	0.735092	0.944598	-0.00254753	9.95683	0.886373	0.974495	0.0108345	9.95359	0.482854	0.999408
pC18.CSF.836	Costatone	-0.0111184	9.97843	0.20818	0.993833	0.00269448	9.96988	0.747367	0.948765	-0.0160949	9.97691	0.0755001	0.653026	-0.00145097	9.97065	0.900344	0.999408
pC18.CSF.837	C33 H67 N8 O4	0.0103951	9.87578	0.313914	0.993833	-4.16193e-05	9.88654	0.995789	0.999438	0.0156645	9.88281	0.413115	0.795806	0.0098672	9.88044	0.628499	0.999408
pC18.CSF.838	C33 H63 N8 O4	-0.00923828	8.33024	0.364203	0.993833	-0.00525255	8.60363	0.549751	0.880338	0.335327	8.48185	0.42113	0.798238	0.234609	8.47579	0.574853	0.999408
pC18.CSF.839	Uric acid	-0.00456774	9.92938	0.606294	0.993833	0.00640022	9.84922	0.530063	0.878912	-0.0159712	9.9319	0.231568	0.75041	-0.118939	9.83973	0.1885	0.999408
pC18.CSF.84	LY255283	0.00798383	10.0466	0.317279	0.993833	0.00145384	10.0369	0.841438	0.974813	-0.00630807	10.039	0.38937	0.789694	-0.0133339	10.0436	0.0904252	0.999408
pC18.CSF.840	C20 H N O20 S	-0.0056173	10.0222	0.494972	0.993833	-0.00435609	10.0149	0.577399	0.891866	-0.00937846	10.0215	0.272028	0.754674	-0.00535496	10.015	0.557969	0.999408
pC18.CSF.841	Acetylcarnitine Esi+1.368999 :1	-0.00828326	10.1411	0.346493	0.993833	0.000940661	10.1435	0.921507	0.984922	-0.00605821	10.1446	0.644067	0.872229	0.010262	10.1402	0.378951	0.999408
pC18.CSF.842	C13 H18 O4 Esi+8.067994 :1	0.00442884	10.1689	0.617751	0.993833	-0.00877697	10.1525	0.26985	0.761127	-0.0108656	10.162	0.304519	0.764003	-0.0217267	10.1579	0.04613	0.999408
pC18.CSF.843	4-[2-(5-Carboxy-2-hydroxy-3-methoxyphenyl)-2-oxoethylidene]-2-hydroxy-2-pentenedioate	-0.00565471	9.96536	0.524291	0.993833	-0.00475264	9.97329	0.56931	0.888374	0.00534884	9.97356	0.592554	0.855496	0.0113956	9.96579	0.28733	0.999408
pC18.CSF.844	C32 H65 N O9	-0.000351852	8.32466	0.973719	0.996111	-0.00298293	8.55459	0.768073	0.950841	0.327992	8.47603	0.424367	0.799332	0.153138	8.42322	0.718675	0.999408
pC18.CSF.845	C23 H52 N23 O	0.0437865	6.76039	0.18314	0.993833	-0.0092955	7.14647	0.508982	0.878912	0.289162	6.99579	0.433141	0.801047	0.484544	6.94465	0.195441	0.999408
pC18.CSF.846	Benzylsuccinate	-0.0133835	9.8646	0.380341	0.993833	-0.0176857	9.90533	0.106632	0.619838	0.0680191	9.8727	0.190733	0.712408	-0.0155948	9.90078	0.226133	0.999408
pC18.CSF.847	C20 N2 O23 S	-0.000798852	10.017	0.929054	0.993833	-0.00879805	10.0086	0.253195	0.761127	-0.00493187	10.0153	0.589404	0.855496	-0.0118174	10.0096	0.192774	0.999408
pC18.CSF.848	C7 H2 O10 S2	0.000616499	10.0343	0.943626	0.993833	-0.0036133	10.029	0.615708	0.90052	-0.00389328	10.0326	0.639013	0.872229	-0.00681014	10.0302	0.41167	0.999408
pC18.CSF.849	Anthranilic acid Esi+0.8970021	0.0244062	10.0501	0.0765927	0.993833	-0.00874207	10.0572	0.543454	0.880338	0.0197629	10.0497	0.373828	0.787403	-0.0074905	10.0582	0.68402	0.999408
pC18.CSF.85	C9 H20 O5	-0.00108003	10.1253	0.95719	0.993833	-0.00354486	10.0539	0.833541	0.970187	-0.0386546	10.1079	0.138383	0.673896	-0.106526	10.0651	0.203001	0.999408
pC18.CSF.850	C14 H22 N2	0.00989789	9.8329	0.528853	0.993833	-0.00175807	9.82061	0.879039	0.975399	-0.228808	9.85038	0.0248837	0.653026	0.165126	9.80206	0.741792	0.999408
pC18.CSF.851	C24 H47 N O8 Esi+12.677001	0.0162849	10.098	0.218157	0.993833	0.0115635	10.0868	0.377002	0.82	-0.011712	10.0885	0.603555	0.855496	-0.0117573	10.0952	0.656874	0.999408
pC18.CSF.852	2,4,6(1H,3H,5H)-Pyrimidinetrione, 5-(2-hydroxyethyl)-5-phenyl-	-0.00128591	9.68079	0.937473	0.993833	-0.00893375	9.81413	0.427966	0.846091	0.188254	9.71198	0.369643	0.787403	0.146212	9.79453	0.404468	0.999408
pC18.CSF.853	C20 H2 O19 S	0.00550871	9.99293	0.534307	0.993833	-0.00177499	9.98718	0.81632	0.964359	-0.00173261	9.98914	0.848958	0.95724	-0.0095617	9.99047	0.287482	0.999408
pC18.CSF.854	C16 H34 O4 Esi+11.595968	0.0343102	10.1161	0.0177221	0.993833	0.0021496	10.1072	0.891899	0.975399	0.00980903	10.1014	0.596696	0.855496	-0.0278056	10.1211	0.0573072	0.999408
pC18.CSF.855	C37 H75 N8 O6	0.0243672	6.66247	0.55145	0.993833	-0.00122504	7.1805	0.930194	0.988891	0.331285	6.95741	0.376658	0.787433	0.706591	6.9306	0.052432	0.999408
pC18.CSF.856	2-Phenylbutyrolactone Esi+8.067011 :1	0.00720007	10.0993	0.464992	0.993833	-0.00511791	10.0881	0.56825	0.888114	-0.00488399	10.093	0.665043	0.872229	-0.0168492	10.0934	0.104584	0.999408
pC18.CSF.857	N-Acetyl-D-quinovosamine	-0.00922613	9.90952	0.443545	0.993833	-0.0158821	9.68995	0.739617	0.944598	-0.0253737	9.8969	0.0740745	0.653026	-0.402117	9.68347	0.0149735	0.999408
pC18.CSF.858	C28 H5 Cl3 N2 O7 S2	0.00269287	9.99266	0.763915	0.993833	0.00680953	9.9877	0.385132	0.823073	-0.00723986	9.98772	0.424387	0.799332	-0.00241691	9.9922	0.770884	0.999408
pC18.CSF.859	C53 H105 N5 O4	0.0022604	10.0119	0.792502	0.993833	0.00531061	10.0084	0.480897	0.878912	-0.00565393	10.0084	0.523975	0.832391	-0.00137396	10.0116	0.872501	0.999408
pC18.CSF.86	C6 H15 N O6	0.0012989	10.4565	0.818774	0.993833	-0.00121337	10.4475	0.827799	0.968977	-0.00749042	10.4515	0.269956	0.754674	-0.0105004	10.4518	0.104178	0.999408
pC18.CSF.860	C18 H38 O3	-0.0057998	9.90573	0.550333	0.993833	0.00547368	9.9033	0.495508	0.878912	-0.00679049	9.90384	0.400876	0.790479	0.00496689	9.90498	0.554406	0.999408
pC18.CSF.861	C39 H79 N8 O7	0.035662	6.64335	0.194275	0.993833	0.00525594	7.11542	0.674961	0.920816	0.4776	6.86076	0.190325	0.712408	0.468071	6.93906	0.202155	0.999408
pC18.CSF.862	C14 N2 O5 S2	-0.000980494	9.9355	0.915071	0.993833	0.000588664	9.92975	0.943602	0.990017	-0.00392061	9.93195	0.706405	0.886832	-0.00583088	9.9328	0.575125	0.999408
pC18.CSF.863	Thr Asp	0.0135835	9.94912	0.122117	0.993833	0.0105309	9.71496	0.316792	0.792201	-0.168589	9.86865	0.046484	0.653026	-0.317963	9.77507	0.0206786	0.999408
pC18.CSF.864	Aziridyl benzoquinone	0.0087542	9.99508	0.321716	0.993833	0.0099103	9.98855	0.201918	0.729223	-0.00759328	9.98701	0.416382	0.796588	-0.0051724	9.99604	0.5558	0.999408
pC18.CSF.865	C15 H16 N	0.0238133	9.94197	0.088513	0.993833	-0.0160933	9.93871	0.218191	0.745912	0.0184372	9.94131	0.274813	0.754758	-0.0227568	9.93908	0.210371	0.999408
pC18.CSF.866	C15 H9 Cl3 N3 O6 S4	0.00486758	9.95936	0.576158	0.993833	0.00575156	9.95169	0.480616	0.878912	-0.00847717	9.95248	0.372216	0.787403	-0.00741236	9.9579	0.433444	0.999408
pC18.CSF.867	Pinacidil-N-Oxide	-0.00085442	9.76372	0.962853	0.993833	-0.00657236	9.81914	0.503038	0.878912	-0.0746343	9.86007	0.543924	0.83472	0.165004	9.72761	0.413864	0.999408
pC18.CSF.868	3?,7?,12?-Trihydroxy-5?-chol-22-en-24-oic acid Esi+12.793965	0.00625624	10.0441	0.483952	0.993833	0.0102298	10.0402	0.261813	0.761127	-0.00800314	10.0387	0.427831	0.801047	0.000238862	10.0453	0.983314	0.999408
pC18.CSF.869	C32 H6 N5 O27 S4	0.00772426	9.99885	0.363045	0.993833	0.00211026	9.99357	0.784633	0.956712	-0.00348823	9.99418	0.674572	0.875785	-0.0071546	9.99778	0.43301	0.999408
pC18.CSF.87	C23 H47 N7 O5	0.00212617	10.3963	0.728033	0.993833	0.00350851	10.3909	0.541194	0.880338	-0.00540096	10.3917	0.372283	0.787403	-0.00545158	10.3949	0.409923	0.999408
pC18.CSF.870	N,N-Dimethyl-1,4-phenylenediamine Esi+1.1929965	0.00857479	9.95459	0.301286	0.993833	0.00881658	9.95462	0.328317	0.794031	-0.0010517	9.95027	0.907752	0.98348	0.00026563	9.95894	0.97588	0.999408
pC18.CSF.871	C55 H114 N4 O2 S2	0.00986476	9.98717	0.255933	0.993833	0.00209252	9.98283	0.794395	0.962239	-0.000526133	9.98219	0.949599	0.986406	-0.00852071	9.98742	0.370621	0.999408
pC18.CSF.872	C29 H6 N O30 S	0.0124693	9.95194	0.172416	0.993833	0.000527622	9.95046	0.945294	0.990017	0.00374257	9.9488	0.647562	0.872229	-0.00694573	9.95347	0.437393	0.999408
pC18.CSF.873	C54 H103 N8 O5	0.00847121	9.99186	0.318447	0.993833	0.000391367	9.98688	0.957314	0.990968	-0.00131291	9.98747	0.871842	0.971537	-0.00862157	9.99083	0.344441	0.999408
pC18.CSF.874	<none> Esi+0.820001	-0.0105226	9.15345	0.801976	0.993833	0.0357612	9.10955	0.0738099	0.566425	0.00298083	9.05473	0.993145	0.996152	-0.0711687	9.20445	0.830661	0.999408
pC18.CSF.875	Aloperine Esi+5.2769876	0.0134856	9.95646	0.140035	0.993833	0.000448473	9.95404	0.954818	0.990017	0.00279857	9.95266	0.751684	0.901097	-0.00825913	9.95763	0.385122	0.999408
pC18.CSF.876	<none> Esi+0.7940015	0.000795673	9.95207	0.933253	0.993833	0.0105148	9.94141	0.243244	0.761127	-0.0175679	9.94415	0.0838534	0.653026	-0.00726119	9.94841	0.554698	0.999408
pC18.CSF.877	Diisobutyl phthalate Esi+10.826001	-0.00152711	9.97758	0.868163	0.993833	0.00341623	9.97987	0.651084	0.908958	-0.000554864	9.97871	0.945313	0.986406	0.0060222	9.97894	0.46861	0.999408
pC18.CSF.878	C28 H3 N2 O16	-0.165437	8.3956	0.203262	0.993833	-0.00393226	8.72038	0.815401	0.964359	-0.00177329	8.64859	0.996279	0.996892	0.649949	8.49563	0.106694	0.999408
pC18.CSF.879	C34 H65 N15	-0.0920485	6.82874	0.422543	0.993833	0.00802375	7.27815	0.708962	0.931013	0.0851292	7.06713	0.827096	0.941991	0.815019	7.07884	0.0301596	0.999408
pC18.CSF.88	C13 H18 O4	0.00723707	10.2556	0.409889	0.993833	-0.00418206	10.2452	0.585425	0.89663	-0.00357771	10.2492	0.703499	0.886568	-0.0168469	10.2506	0.114383	0.999408
pC18.CSF.880	C38 H73 N O14	-0.0159605	8.28626	0.159977	0.993833	0.00438421	8.50994	0.638969	0.90218	0.292566	8.38974	0.487796	0.817675	0.168705	8.42591	0.674966	0.999408
pC18.CSF.881	?-Glutamyl-?-aminopropiononitrile	-0.00134836	9.98669	0.875943	0.993833	-0.00228833	9.9841	0.756126	0.949322	-0.00258702	9.98632	0.751586	0.901097	-0.00251646	9.98424	0.767843	0.999408
pC18.CSF.882	C24 H50 O6 Esi+13.200988	-0.010596	10.0165	0.306006	0.993833	0.0128298	10.0181	0.165138	0.714063	-0.0096216	10.0162	0.345025	0.787403	0.0129701	10.0185	0.191799	0.999408
pC18.CSF.883	Propionylglycine Esi+1.6000037	0.00333331	10.0214	0.725279	0.993833	-0.0115283	10.0145	0.153265	0.701863	0.00210281	10.0198	0.84897	0.95724	-0.0156556	10.0155	0.141287	0.999408
pC18.CSF.884	C31 H63 N8 O3	-0.272986	7.74488	0.1294	0.993833	0.00224032	8.19231	0.887012	0.975399	0.21593	8.13227	0.605248	0.855496	0.677945	7.84382	0.111504	0.999408
pC18.CSF.885	C12 H4 O11 S4	-0.0074102	9.89487	0.507691	0.993833	0.0127099	9.88387	0.151297	0.701863	-0.0220302	9.88767	0.0548811	0.653026	0.00014611	9.89012	0.990522	0.999408
pC18.CSF.886	3?,7?,12?-Trihydroxy-5?-chol-22-en-24-oic acid Esi+12.678972	0.00303405	10.0581	0.726386	0.993833	0.00182463	10.0502	0.829258	0.968977	-0.00739875	10.0526	0.366341	0.787403	-0.0085705	10.055	0.341715	0.999408
pC18.CSF.887	Sarmentosin epoxide	0.000626565	9.95396	0.942245	0.993833	-0.0035324	9.94818	0.679686	0.92549	-0.00297858	9.95229	0.792082	0.925181	-0.00950724	9.94935	0.456615	0.999408
pC18.CSF.888	C6 H14 O3 Esi+4.013	-0.00492027	9.99464	0.78975	0.993833	0.00481583	9.98814	0.764993	0.950841	-0.0105443	9.9922	0.538001	0.83472	-0.00395821	9.99001	0.85342	0.999408
pC18.CSF.889	C17 Sphinganine	-0.0112506	9.93973	0.210503	0.993833	0.0168707	9.94533	0.0706865	0.562065	-0.00708264	9.94114	0.412471	0.795806	0.0206405	9.94441	0.0578189	0.999408
pC18.CSF.89	C25 H51 N8 O9	-0.000975597	10.0808	0.898284	0.993833	0.00599876	10.0687	0.402853	0.831558	-0.0147559	10.0724	0.172098	0.701638	-0.00947819	10.0761	0.373165	0.999408
pC18.CSF.890	TG(20:1(11Z)/20:4(5Z,8Z,11Z,14Z)/22:4(7Z,10Z,13Z,16Z))[iso6]	-0.0118539	9.97325	0.172281	0.993833	0.00481628	9.97402	0.531938	0.878912	-0.00782546	9.97523	0.377873	0.787433	0.0101084	9.97211	0.250559	0.999408
pC18.CSF.891	C25 H O14 S	-0.0163939	6.61611	0.557038	0.993833	-0.00021358	7.24208	0.988992	0.999043	0.575467	7.00419	0.114906	0.663398	0.678645	6.90844	0.0633393	0.999408
pC18.CSF.892	C12 H16 N4 O14	-0.0148852	9.8731	0.20339	0.993833	-0.0106848	9.92026	0.238345	0.761127	0.0292345	9.88212	0.541015	0.83472	-0.00301691	9.91534	0.833063	0.999408
pC18.CSF.893	C9 H2 N O13 S	-0.00404367	9.99244	0.649046	0.993833	-0.000952618	9.98942	0.892923	0.975399	-0.00536773	9.99237	0.529706	0.832621	-0.000423261	9.98922	0.960478	0.999408
pC18.CSF.894	C16 H4 O13	-0.00789097	9.94278	0.406203	0.993833	0.000355504	9.94355	0.961811	0.991739	-0.00297446	9.94516	0.720981	0.887806	0.00790808	9.94125	0.346041	0.999408
pC18.CSF.895	C30 H17 Cl2 N2 O14 S5	-0.00981131	9.97343	0.262672	0.993833	-0.0012799	9.96686	0.870582	0.975399	-0.011886	9.97262	0.179918	0.702096	-0.00107301	9.96709	0.901863	0.999408
pC18.CSF.896	Dihydrozeatin-9-N-glucoside-O-glucoside	-0.017597	9.93048	0.0848433	0.993833	-0.00400423	9.8783	0.657778	0.91445	-0.013529	9.93389	0.269839	0.754674	-0.0465287	9.87035	0.428679	0.999408
pC18.CSF.897	Aziridyl benzoquinone Esi+9.904027	-0.00457715	9.95791	0.661897	0.993833	0.00217952	9.82947	0.856308	0.975399	-0.0192424	9.9517	0.138542	0.673896	-0.297836	9.82452	0.0206426	0.999408
pC18.CSF.898	Phenylalanine	-0.0108002	9.92756	0.337529	0.993833	0.00453486	9.97004	0.592718	0.897344	-0.00963006	9.97257	0.332028	0.7858	0.0779993	9.92872	0.168936	0.999408
pC18.CSF.899	C18 H5 N2 O22	-0.0261682	6.57108	0.274029	0.993833	0.0165551	7.15014	0.206337	0.73246	0.552792	6.91587	0.12157	0.663398	0.607076	6.8557	0.0947621	0.999408
pC18.CSF.9	3?,12?-Dihydroxy-5?-chol-6-en-24-oic Acid	0.000643462	10.5449	0.915802	0.993833	0.00609884	10.5424	0.268834	0.761127	-0.00574955	10.5421	0.367817	0.787403	0.00112786	10.545	0.850434	0.999408
pC18.CSF.90	Artoindonesianin T	-6.31949e-05	10.4085	0.993068	0.998952	-0.00934831	10.4073	0.111774	0.642214	0.00443883	10.4099	0.57145	0.842762	-0.00675734	10.4058	0.384246	0.999408
pC18.CSF.900	4-Amino-6,7-dimethoxy-2-(1-piperazinyl)quinazoline	-0.0210084	9.79077	0.0901382	0.993833	0.0107338	9.60937	0.367687	0.817885	-0.133511	9.71637	0.439265	0.801047	-0.341911	9.66799	0.0854368	0.999408
pC18.CSF.901	C23 H N O18	-0.0258622	6.69863	0.377838	0.993833	0.0188645	7.21318	0.175925	0.718811	0.556715	6.98807	0.131237	0.673896	0.474212	6.96849	0.200542	0.999408
pC18.CSF.902	Glycyl-L-leucine	-0.00912809	9.26141	0.808689	0.993833	-0.0520081	9.57552	0.448994	0.85498	0.524615	9.59944	0.474836	0.815899	0.105391	9.2648	0.730579	0.999408
pC18.CSF.903	C13 H18 O4 Esi+8.067994 :2	-0.000954023	10.174	0.914339	0.993833	-0.00570329	10.1655	0.47666	0.878912	-0.00621455	10.1709	0.583035	0.851503	-0.0103447	10.1679	0.269808	0.999408
pC18.CSF.904	l-2-hydroxy-decanoic acid Esi+4.9420066	-0.00867534	10.0751	0.553461	0.993833	0.00664785	10.0758	0.537604	0.878912	-0.00731263	10.076	0.657689	0.872229	0.0075789	10.075	0.626986	0.999408
pC18.CSF.905	8-methylcaffeine Esi+3.4769936	0.000544067	9.92847	0.963302	0.993833	0.0234777	9.92745	0.0534546	0.528531	0.0130972	9.96654	0.72994	0.890593	0.0145716	9.88929	0.936914	0.999408
pC18.CSF.906	C13 H19 N8	0.0079622	9.55514	0.691614	0.993833	0.0280155	9.32801	0.212159	0.745912	-0.109047	9.60956	0.678362	0.875785	-0.330512	9.25384	0.326994	0.999408
pC18.CSF.907	C29 H59 N8 O4	-0.197008	8.68156	6.86844e-05	0.0682723	0.0625698	8.95469	0.184539	0.722171	0.148541	8.78753	0.687601	0.880767	0.397213	8.87246	0.270183	0.999408
pC18.CSF.908	C26 H24 O3	-0.00387898	9.93322	0.764358	0.993833	0.018757	9.93695	0.122106	0.678064	-0.00399709	9.93198	0.700361	0.886286	0.0146868	9.93852	0.299882	0.999408
pC18.CSF.909	C10 H15 N5 O3 S	-0.0136571	9.45292	0.628001	0.993833	-0.0284302	9.62475	0.394792	0.826155	0.343972	9.61782	0.259273	0.754674	-0.00238743	9.47478	0.992453	0.999408
pC18.CSF.91	2-(3'-Methylthio)propylmalic acid	-0.0105578	9.99788	0.26514	0.993833	0.00360951	9.99278	0.667485	0.917677	-0.0112252	9.99595	0.248526	0.754674	0.00100478	9.99427	0.909965	0.999408
pC18.CSF.910	Melochinone	0.0333587	9.49706	0.125902	0.993833	0.0287247	9.43995	0.136752	0.687902	-0.133629	9.43147	0.624632	0.863538	0.0315328	9.50057	0.902012	0.999408
pC18.CSF.911	Hexanoylglycine	-0.008681	9.9346	0.333899	0.993833	-0.00157675	9.9284	0.849324	0.975399	-0.00663175	9.93198	0.543084	0.83472	-0.00485077	9.93048	0.594633	0.999408
pC18.CSF.912	Aloperine Esi+5.668003	0.000901692	9.99011	0.931059	0.993833	0.00904487	9.98308	0.359449	0.817885	-0.00931027	9.98332	0.453127	0.808082	-0.00437634	9.98927	0.659453	0.999408
pC18.CSF.913	<none> Esi+0.8130023	0.00181483	9.97911	0.838723	0.993833	0.00396618	9.97192	0.611325	0.90052	-0.00723603	9.97295	0.467475	0.813147	-0.00754333	9.97745	0.394976	0.999408
pC18.CSF.914	N-stearoyl valine Esi+13.267027	0.00443901	10.1385	0.575447	0.993833	0.010404	10.1322	0.133059	0.685474	-0.00834077	10.1308	0.320117	0.773769	-0.00402977	10.1393	0.601205	0.999408
pC18.CSF.915	C18 H31 N15 O2	0.00134732	9.68643	0.98088	0.996927	0.0146785	9.43024	0.373429	0.819401	-0.411954	9.55317	0.153536	0.678084	-0.0981754	9.54122	0.695862	0.999408
pC18.CSF.916	Asn Val	0.00627792	9.97521	0.463019	0.993833	0.0102432	9.96682	0.18794	0.725557	-0.00789288	9.96504	0.507731	0.822439	-0.00905597	9.97626	0.379482	0.999408
pC18.CSF.917	Ala Asp Ala	0.00194363	9.94101	0.842929	0.993833	0.0146388	9.94455	0.068971	0.561944	-0.000331618	9.93787	0.975612	0.992407	0.0106819	9.948	0.296414	0.999408
pC18.CSF.918	N(6)-Methyllysine	0.0142842	10.0027	0.233318	0.993833	0.00881082	10.0212	0.478321	0.878912	0.0220988	10.0065	0.214889	0.740724	0.0142976	10.019	0.388355	0.999408
pC18.CSF.919	(S)-Piperidine-2-carboxamide	0.00376613	9.93666	0.774503	0.993833	0.0223169	9.9373	0.0468427	0.528531	-0.00485106	9.92965	0.701717	0.886286	0.00845656	9.94437	0.494373	0.999408
pC18.CSF.92	Flemichapparin C	-0.00223345	9.96474	0.796177	0.993833	-0.00188073	9.96222	0.808793	0.964359	-0.00121414	9.96421	0.875791	0.972178	-0.00344529	9.96253	0.668823	0.999408
pC18.CSF.920	C15 H3 O20 S	-0.00829361	6.6073	0.761422	0.993833	0.0223144	7.2253	0.129576	0.685474	0.577571	6.91739	0.121249	0.663398	0.660405	6.96896	0.0651481	0.999408
pC18.CSF.921	2-Caffeoylisocitrate	-0.00434508	9.80232	0.847912	0.993833	0.0195336	9.78346	0.201788	0.729223	-0.0218505	9.82964	0.0840051	0.653026	-0.0125504	9.7545	0.907912	0.999408
pC18.CSF.922	5?-Deoxy-5?-(methylthio)adenosine	-0.0320444	9.35112	0.138135	0.993833	0.00736817	9.43949	0.701018	0.931013	0.167043	9.44439	0.525445	0.832391	0.0404047	9.35391	0.877161	0.999408
pC18.CSF.923	C16 H28 N4 O3 Esi+5.4420075	-0.0066502	10.0904	0.495024	0.993833	0.0201193	10.076	0.0199142	0.430319	-0.028098	10.0785	0.00657446	0.607281	-0.00104592	10.0866	0.914579	0.999408
pC18.CSF.924	C7 H16 N5	0.00357958	9.94338	0.689972	0.993833	0.0143967	9.93308	0.104397	0.618085	-0.015393	9.93366	0.113217	0.663398	-0.00344194	9.94191	0.742643	0.999408
pC18.CSF.925	C46 H76 N3 O7	-0.00158728	9.97719	0.849796	0.993833	0.0148596	9.97533	0.0498785	0.528531	-0.00743521	9.97213	0.37336	0.787403	0.0046723	9.98023	0.56931	0.999408
pC18.CSF.926	C13 H2 N2 O16 S	-0.00255287	9.90499	0.777341	0.993833	0.0145741	9.89966	0.0712477	0.562065	-0.00956505	9.89859	0.241964	0.754674	0.00105764	9.90561	0.894632	0.999408
pC18.CSF.927	C23 N2 O24 S	0.00372891	9.96101	0.650534	0.993833	0.0132659	9.95127	0.0841881	0.590047	-0.0129397	9.95091	0.113385	0.663398	-0.00661681	9.96052	0.428955	0.999408
pC18.CSF.928	Gln Gln Asp	-0.00843921	9.86265	0.472824	0.993833	-0.00589391	9.85273	0.523556	0.878912	-0.00526607	9.85891	0.64268	0.872229	-0.0131164	9.85561	0.286807	0.999408
pC18.CSF.929	C39 H O28 S2	0.00299395	9.96121	0.713449	0.993833	0.00689437	9.94787	0.394122	0.826155	-0.0150503	9.95118	0.0931991	0.65476	-0.0132637	9.95674	0.153299	0.999408
pC18.CSF.93	Carnitine	-0.00811596	10.391	0.298375	0.993833	-0.0103575	10.3926	0.103551	0.618085	0.00318428	10.3963	0.715753	0.887806	0.000217605	10.3876	0.981256	0.999408
pC18.CSF.930	N,N-Dimethyl-1,4-phenylenediamine Esi+1.4320041	-0.00739092	9.96629	0.437942	0.993833	0.00879188	9.95747	0.313289	0.791689	-0.0157584	9.96047	0.0905907	0.65476	-0.00282838	9.96253	0.76669	0.999408
pC18.CSF.931	C54 H113 N3 O9 S2	0.0125488	9.97746	0.15418	0.993833	0.00157412	9.96436	0.839236	0.973396	-0.00716875	9.967	0.407373	0.792259	-0.0199329	9.97369	0.0366428	0.999408
pC18.CSF.932	C10 H20 N2 O	0.013869	9.98868	0.109841	0.993833	0.00660412	9.9756	0.428153	0.846091	-0.00862864	9.97651	0.333867	0.787403	-0.0176263	9.98663	0.042363	0.999408
pC18.CSF.933	Cotinine methonium ion	-0.00390231	9.69888	0.792986	0.993833	0.00925405	9.63821	0.434795	0.84632	-0.0859601	9.68047	0.658964	0.872229	-0.0447072	9.65134	0.821297	0.999408
pC18.CSF.934	C16 H26 N2 Esi+6.489992	-7.22817e-05	10.0582	0.992975	0.998952	0.00150971	10.0451	0.844588	0.975399	-0.0129606	10.0503	0.156901	0.678084	-0.013247	10.0519	0.125797	0.999408
pC18.CSF.935	C19 H37 N8 O2	0.00937717	8.10443	0.535843	0.993833	-0.0165698	8.08463	0.302962	0.786276	-0.0298929	8.0763	0.944798	0.986406	-0.0102915	8.11104	0.980243	0.999408
pC18.CSF.936	Tyr Pro Glu	0.0164615	9.39242	0.75353	0.993833	-0.00746168	9.14176	0.773922	0.954439	-0.265292	9.16763	0.411413	0.795806	-0.254172	9.34476	0.369294	0.999408
pC18.CSF.937	Phenylacetohydroxamic Acid	-0.00127316	9.9456	0.888129	0.993833	0.00411713	9.94654	0.638966	0.90218	0.000534534	9.94568	0.948843	0.986406	0.00364791	9.94654	0.70118	0.999408
pC18.CSF.938	C16:4n-4,8,10,14	-0.00381514	9.93225	0.675193	0.993833	0.00348373	9.93341	0.666106	0.917049	0.00080654	9.93247	0.924345	0.986406	0.00258888	9.93329	0.771679	0.999408
pC18.CSF.939	C17 H2 N4 O	3.63229e-05	9.82404	0.997394	0.998952	-0.00863521	9.86704	0.361152	0.817885	0.0217292	9.86591	0.604985	0.855496	-0.0193012	9.82891	0.81277	0.999408
pC18.CSF.94	Onocerin	-0.00278819	10.0494	0.721567	0.993833	0.000431619	10.0419	0.954017	0.990017	-0.0087014	10.0457	0.245689	0.754674	-0.00630201	10.045	0.388557	0.999408
pC18.CSF.940	C15 H2 N2 O5 S2	-0.00531546	9.81319	0.758599	0.993833	-0.00196618	9.85162	0.821656	0.967684	0.03643	9.81631	0.445824	0.801355	-0.0104902	9.85184	0.381802	0.999408
pC18.CSF.941	C8 H8 N2 O5 S	-0.00385364	9.90412	0.726004	0.993833	-0.0137478	9.90157	0.127607	0.685474	0.00784288	9.90514	0.490111	0.818296	-0.0152598	9.90033	0.15222	0.999408
pC18.CSF.942	C20 H9 N2 O23	-0.0290227	8.28476	0.431671	0.993833	0.0148393	8.46229	0.235633	0.75881	0.170204	8.44777	0.660908	0.872229	0.182003	8.31472	0.656692	0.999408
pC18.CSF.943	C28 H53 N3 O3	0.00167741	9.85535	0.895954	0.993833	0.00347115	9.84715	0.706722	0.931013	-0.01049	9.85189	0.24523	0.754674	-0.00916619	9.84989	0.373836	0.999408
pC18.CSF.944	C22 H37 N12 O4	0.00148431	9.88597	0.882361	0.993833	-0.000362109	9.87057	0.965016	0.992593	-0.0238813	9.87811	0.0534067	0.653026	-0.00866069	9.87708	0.518393	0.999408
pC18.CSF.945	C34 H56 N16	-0.0243251	8.28427	0.541388	0.993833	0.0214641	8.49191	0.10127	0.614209	0.149134	8.4298	0.70769	0.887067	0.261459	8.36444	0.521912	0.999408
pC18.CSF.946	3-Butylidene-7-hydroxyphthalide Esi+11.675028	-0.00882264	9.95473	0.316446	0.993833	0.00597622	9.95049	0.47475	0.878912	-0.00860473	9.95281	0.297537	0.761926	0.00192676	9.95205	0.819409	0.999408
pC18.CSF.947	C49 H97 N21 O	-0.00573548	9.93841	0.513485	0.993833	0.0024276	9.93214	0.764525	0.950841	-0.00878879	9.93555	0.317589	0.773769	-0.00502921	9.93446	0.54987	0.999408
pC18.CSF.948	C32 H14 N10 Esi+13.070009	-0.0161102	10.0345	0.091033	0.993833	0.00624565	10.0265	0.422631	0.838513	-0.0183737	10.0315	0.0942762	0.65476	0.00243876	10.0288	0.786883	0.999408
pC18.CSF.949	Obtusilic acid Esi+4.942994 :1	-0.00572589	10.0467	0.652198	0.993833	0.00807897	10.0468	0.522264	0.878912	-0.00597331	10.0458	0.705296	0.886832	0.00566025	10.0478	0.702909	0.999408
pC18.CSF.95	C35 H67 N O11	-0.00647277	10.2258	0.379682	0.993833	0.00447126	10.2218	0.506601	0.878912	-0.00810827	10.2236	0.278416	0.756134	0.000287024	10.2237	0.971321	0.999408
pC18.CSF.950	C14 H10 N5 O13	-0.00663051	9.87179	0.557104	0.993833	0.0127506	9.81477	0.279039	0.761127	-0.0172809	9.86014	0.126532	0.668995	-0.0594738	9.82146	0.281024	0.999408
pC18.CSF.951	11-Deoxytetrodotoxin	0.00368846	9.86776	0.741723	0.993833	-0.0168299	9.78626	0.0888132	0.597077	-0.145163	9.78789	0.194578	0.71605	-0.0545317	9.85905	0.316289	0.999408
pC18.CSF.952	Costatone Esi+0.79499847	-0.0129751	10.0154	0.182489	0.993833	0.0132645	9.99989	0.092316	0.610947	-0.0281982	10.006	0.012384	0.653026	-0.00290544	10.008	0.7822	0.999408
pC18.CSF.953	C9 H18 N2 O6	-0.0049924	9.88548	0.631902	0.993833	-0.0111055	9.86399	0.183326	0.722171	-0.013932	9.87716	0.192795	0.712408	-0.0273168	9.87044	0.0140226	0.999408
pC18.CSF.954	(1R,2R)-3-oxo-2-pentyl-cyclopentanehexanoic acid	-0.00330669	9.91132	0.763208	0.993833	0.010678	9.9045	0.314307	0.791689	-0.0116374	9.90595	0.349484	0.787403	-0.00254591	9.90928	0.807592	0.999408
pC18.CSF.955	C16 H O3	-0.00492493	9.72865	0.848689	0.993833	-0.0108853	9.75219	0.337671	0.804904	-0.0822541	9.79082	0.434144	0.801047	0.0781802	9.69207	0.639519	0.999408
pC18.CSF.956	C27 H55 N11 O3	0.00922209	8.18941	0.847114	0.993833	0.0113349	8.43071	0.363277	0.817885	0.126248	8.33154	0.746848	0.899902	0.36452	8.30956	0.38435	0.999408
pC18.CSF.957	C20 H12 N3 O7	-0.00992099	9.51173	0.655575	0.993833	-0.0212982	9.74351	0.410252	0.831558	0.337383	9.69816	0.0131055	0.653026	0.127768	9.57724	0.528701	0.999408
pC18.CSF.958	C20 H2 O21 S	0.00338455	9.91905	0.696648	0.993833	0.00442194	9.91223	0.597448	0.897344	-0.00416901	9.91326	0.660765	0.872229	-0.0113055	9.91742	0.1415	0.999408
pC18.CSF.959	3,5,3',5'-Tetra-tert-butyldiphenoquinone	0.0298313	8.16876	0.238983	0.993833	-0.00189346	8.48532	0.874742	0.975399	0.352687	8.355	0.37469	0.787403	0.294034	8.32661	0.481167	0.999408
pC18.CSF.96	C23 H41 N	-0.00744835	10.0808	0.369022	0.993833	0.000796275	10.072	0.910343	0.980758	-0.0119976	10.0772	0.160826	0.680259	-0.00560563	10.0749	0.539046	0.999408
pC18.CSF.960	C5 H2 N O9 S	0.00199579	9.80817	0.912144	0.993833	0.0135683	9.78062	0.412608	0.831558	-0.0749218	9.72164	0.586824	0.855284	0.0147037	9.86474	0.236381	0.999408
pC18.CSF.961	C15 H2 N O15	0.00407907	9.84423	0.763171	0.993833	0.0023368	9.83947	0.814488	0.964359	-0.000424771	9.83939	0.969963	0.991916	-0.0163345	9.8439	0.173555	0.999408
pC18.CSF.962	l-2-hydroxy-decanoic acid Esi+5.0229983	0.0082501	10.0012	0.467103	0.993833	0.00971052	9.99822	0.359562	0.817885	-0.00278833	9.99451	0.841701	0.952905	-0.00309248	10.0046	0.814989	0.999408
pC18.CSF.963	C14 H2 N O10 S2	0.0134886	9.91456	0.21643	0.993833	0.0112843	9.91038	0.156766	0.701863	-0.00282734	9.90672	0.798408	0.929679	-0.00907384	9.91785	0.398366	0.999408
pC18.CSF.964	Camptothecin	0.00279747	9.75123	0.875942	0.993833	0.00022614	9.8393	0.98235	0.996384	0.0394974	9.83328	0.3792	0.787747	0.146241	9.76491	0.217791	0.999408
pC18.CSF.965	C51 H45 N5 O	0.00722969	9.87994	0.465415	0.993833	0.0032311	9.87151	0.707062	0.931013	-0.0103411	9.87151	0.349355	0.787403	-0.0149981	9.8792	0.104771	0.999408
pC18.CSF.966	d-Dethiobiotin	-0.00558102	9.36276	0.943569	0.993833	0.00129076	9.37885	0.979025	0.995042	-0.0261334	9.52492	0.911728	0.983993	0.0089096	9.21809	0.977229	0.999408
pC18.CSF.967	C21 N O14 S	-0.000535487	9.89956	0.956253	0.993833	0.00887906	9.89458	0.301935	0.786276	-0.00474523	9.89317	0.670458	0.875736	-0.00586896	9.90054	0.53517	0.999408
pC18.CSF.968	C21 H43 N8 O Esi+12.06201 :1	0.00755489	9.99309	0.367955	0.993833	0.0164557	9.9884	0.0370859	0.528531	-0.00847188	9.98438	0.346036	0.787403	-0.000356259	9.9967	0.963837	0.999408
pC18.CSF.969	C28 H48 N18 O S2	0.0099768	9.89199	0.311067	0.993833	0.00723414	9.89008	0.405086	0.831558	0.00425316	9.88639	0.66405	0.872229	-0.0112683	9.89552	0.222248	0.999408
pC18.CSF.97	9S,10S,11R-trihydroxy-12Z-octadecenoic acid	-0.0052823	9.94025	0.573276	0.993833	-0.00123158	9.93707	0.888178	0.975399	-0.00311068	9.94017	0.715802	0.887806	-0.0023959	9.93687	0.782645	0.999408
pC18.CSF.970	C23 H47 N8 O2 Esi+12.050029 :1	0.00916928	10.0059	0.292637	0.993833	0.00623975	10.0043	0.43508	0.84632	0.000727637	10.001	0.9374	0.986406	-0.00382464	10.009	0.648546	0.999408
pC18.CSF.971	C22 H51 Cl N18 O3 S	0.0145027	9.88566	0.135194	0.993833	0.00428256	9.88024	0.622882	0.90052	0.00338691	9.87748	0.739513	0.89612	-0.0106999	9.88795	0.224087	0.999408
pC18.CSF.972	C25 H49 N8 O4	0.00959358	9.99047	0.247307	0.993833	0.0112465	9.99004	0.146736	0.701863	-0.00409475	9.98628	0.788581	0.923262	0.00309363	9.99419	0.851825	0.999408
pC18.CSF.973	C34 H57 N3 O2	-0.0167663	9.93885	0.18043	0.993833	0.0178414	9.93263	0.0608825	0.5452	-0.0124212	9.93124	0.367447	0.787403	0.00198583	9.93969	0.83403	0.999408
pC18.CSF.974	C24 H43 N O8	-0.027446	9.83468	0.16605	0.993833	0.00020335	9.7848	0.98502	0.998073	0.0751188	9.81591	0.436947	0.801047	-0.187119	9.79923	0.062653	0.999408
pC18.CSF.975	C31 H40 N22 O4	0.0156795	9.84206	0.245259	0.993833	0.0044632	9.83913	0.626235	0.90052	0.00564903	9.83446	0.622177	0.86319	-0.00405384	9.84647	0.70327	0.999408
pC18.CSF.976	C22 H50 N22 O2 S3	0.0125154	9.88455	0.222489	0.993833	0.012476	9.87962	0.136258	0.687902	-0.00383081	9.87571	0.689223	0.8808	-0.00325195	9.88803	0.71823	0.999408
pC18.CSF.977	C43 H45 N7 O	0.0108247	9.88482	0.280013	0.993833	0.00485515	9.88054	0.557759	0.882823	-0.0075565	9.87954	0.43921	0.801047	-0.00270894	9.88545	0.783004	0.999408
pC18.CSF.978	C18 H28 N2 O5 S	0.00774574	10.0161	0.651261	0.993833	-0.0073772	10.0378	0.595434	0.897344	0.0304052	10.0291	0.0712613	0.653026	0.0134738	10.0267	0.476901	0.999408
pC18.CSF.979	C48 H97 N19 O	0.0145408	9.88663	0.144814	0.993833	0.0113096	9.88222	0.169967	0.718594	-0.0065124	9.87888	0.467928	0.813147	-0.00182823	9.88959	0.843977	0.999408
pC18.CSF.98	alpha-Zearalenol	-0.0109597	9.96526	0.276807	0.993833	0.00848665	9.97504	0.322156	0.792201	0.00754595	9.97016	0.647482	0.872229	0.0156417	9.971	0.358624	0.999408
pC18.CSF.980	C21 H45 N20 O2 S	0.00797097	9.86173	0.480537	0.993833	0.00728178	9.85874	0.407834	0.831558	-0.00926537	9.85565	0.377845	0.787433	0.000910111	9.86456	0.927303	0.999408
pC18.CSF.981	C28 H62 Cl2 N9 O12 S	0.00203614	9.86317	0.866764	0.993833	0.00380038	9.8621	0.645341	0.903844	-0.000115166	9.86075	0.991169	0.996152	0.00114762	9.86442	0.912329	0.999408
pC18.CSF.982	C28 H38 N2	-0.0226879	10.0783	0.605599	0.993833	-0.0107856	10.0714	0.812165	0.964359	-0.104171	10.0823	0.266218	0.754674	0.0869482	10.0668	0.38048	0.999408
pC18.CSF.983	C30 H47 N14 O13	0.00786535	9.85618	0.518081	0.993833	0.00340467	9.85359	0.691862	0.929224	-0.00530983	9.85263	0.617096	0.860299	-0.00315265	9.85692	0.770166	0.999408
pC18.CSF.984	C14 N O17	0.0158345	9.47515	0.799591	0.993833	-0.0152312	9.54872	0.804448	0.96374	0.357934	9.56052	0.118637	0.663398	-0.235041	9.46975	0.342211	0.999408
pC18.CSF.985	C30 H51 N9 O15	0.00285473	9.87145	0.790005	0.993833	0.0112877	9.86697	0.186403	0.723768	-0.0105426	9.86565	0.301887	0.761926	0.00513736	9.87238	0.610602	0.999408
pC18.CSF.986	C19 H36 N7 Esi+12.068031	-0.00103092	9.96067	0.91444	0.993833	0.0131918	9.95979	0.0987063	0.614209	-0.0072726	9.95742	0.354159	0.787403	0.00663601	9.96296	0.510113	0.999408
pC18.CSF.987	C39 H75 N13 O3	0.0154352	9.59917	0.600448	0.993833	-0.00115313	9.75021	0.954038	0.990017	0.224351	9.70668	0.0357077	0.653026	0.0427863	9.65582	0.800783	0.999408
pC18.CSF.988	C25 H58 N9 O21 S	0.00636795	9.87412	0.543225	0.993833	0.00205413	9.86912	0.816879	0.964359	-0.00787893	9.87052	0.418615	0.798238	-0.00398054	9.87228	0.697732	0.999408
pC18.CSF.989	C30 H23 N14 O3	1.65838e-05	9.94022	0.99853	0.998952	0.000699857	9.74743	0.944732	0.990017	-0.317504	9.89283	0.00560976	0.607281	-0.212566	9.77805	0.663481	0.999408
pC18.CSF.99	15(R),19(R)-hydroxy Prostaglandin F1?	-0.00996393	9.93149	0.313742	0.993833	0.00179958	9.92813	0.830822	0.969292	-0.00494556	9.93111	0.576458	0.848716	-0.000708796	9.92822	0.930736	0.999408
pC18.CSF.990	4Z-tetradecenoic acid	-0.0075896	9.72718	0.808452	0.993833	-0.00652108	9.48168	0.713269	0.934316	-0.222931	9.69962	0.465249	0.813147	-0.197728	9.4879	0.479679	0.999408
pC18.CSF.991	C14 H18 N7 O	0.00520584	8.58837	0.848529	0.993833	-0.0214313	8.88245	0.283414	0.766428	0.338167	8.75704	0.400899	0.790479	0.241674	8.73936	0.547823	0.999408
pC18.CSF.992	C6 H6 N3 O7	-0.0144644	9.77746	0.330801	0.993833	-0.0198687	9.76161	0.0783739	0.58504	-0.0143766	9.74622	0.937016	0.986406	-0.0310787	9.79148	0.806508	0.999408
pC18.CSF.993	C20 H30 N2 O4	0.0034679	7.66085	0.816841	0.993833	-0.0242744	7.45441	0.0658752	0.555989	-0.246676	7.53418	0.54872	0.836356	-0.167713	7.56313	0.67975	0.999408
pC18.CSF.994	<none> Esi+0.8270012	-0.00976916	8.53884	0.771544	0.993833	0.239924	8.28905	0.180284	0.722171	-0.590782	8.24189	0.148458	0.678084	0.0932803	8.56428	0.809341	0.999408

## Sheet: csf nhilic
Compound	compund name	H+FollowUP.vs.H+Base.Log2.Fold.Change	H+FollowUP.vs.H+Base.Gaussian.AveExpr	H+FollowUP.vs.H+Base.Gaussian.p-value	H+FollowUP.vs.H+Base.Gaussian.FDR	P+FollowUP.vs.P+Base.Log2.Fold.Change	P+FollowUP.vs.P+Base.Gaussian.AveExpr	P+FollowUP.vs.P+Base.Gaussian.p-value	P+FollowUP.vs.P+Base.Gaussian.FDR	P+Base.vs.H+Base.Log2.Fold.Change	P+Base.vs.H+Base.Gaussian.AveExpr	P+Base.vs.H+Base.Gaussian.p-value	P+Base.vs.H+Base.Gaussian.FDR	P+Follow-Up.vs.H+FollowUp.Log2.Fold.Change	P+Follow-Up.vs.H+FollowUp.Gaussian.AveExpr	P+Follow-Up.vs.H+FollowUp.Gaussian.p-value	P+Follow-Up.vs.H+FollowUp.Gaussian.FDR
nHILIC.CSF.1	Methoxsalen	0.0150492	11.3241	0.00381055	0.0174695	-0.00275268	11.3262	0.441692	0.916032	0.0112957	11.3225	0.100891	0.390953	-0.00726726	11.328	0.223712	0.56194
nHILIC.CSF.10	5-Methylangelicin	0.0156264	11.136	0.00231032	0.0136876	-0.0101596	11.1186	0.0198701	0.202266	-0.00466839	11.1256	0.558835	0.745018	-0.0298761	11.1276	1.1539e-05	0.00375593
nHILIC.CSF.100	Chlorate	0.0123386	10.9424	0.0180842	0.0486479	-0.00191694	10.9463	0.619246	0.952464	0.0103181	10.9424	0.160407	0.455305	-0.00360513	10.9466	0.597898	0.80893
nHILIC.CSF.101	4,4'-Sulfonyldiphenol	0.000866325	10.8586	0.922945	0.965976	0.00858548	10.8425	0.370016	0.869605	-0.020732	10.8476	0.0544404	0.313634	-0.0114877	10.852	0.36917	0.674529
nHILIC.CSF.102	C17 H12 N11 O S2	-0.00167705	10.7011	0.75525	0.870208	-0.008423	10.6956	0.054753	0.363716	-0.00393668	10.7012	0.514673	0.709856	-0.00510286	10.695	0.391387	0.682844
nHILIC.CSF.103	Pyruvic acid	0.00232601	10.8054	0.780129	0.881279	7.22936e-05	10.846	0.990831	0.999126	0.0390854	10.8282	0.00157193	0.0682219	0.0414844	10.8268	0.00203234	0.0826907
nHILIC.CSF.104	Sulfamethazine Esi-2.9069996	0.0101466	10.8683	0.14178	0.246788	-0.00711115	10.8796	0.178363	0.687066	0.0193357	10.874	0.0976274	0.387626	0.00161308	10.8748	0.880244	0.957609
nHILIC.CSF.105	Inosine	0.0102139	10.7927	0.152804	0.263163	-0.00646847	10.8062	0.271577	0.800874	0.0224304	10.7992	0.0445722	0.298714	0.00436503	10.801	0.681211	0.850401
nHILIC.CSF.106	C11 H14 N O5 S	0.0179036	10.8481	0.007836	0.0279505	-0.00373066	10.8559	0.2981	0.819843	0.0181839	10.8493	0.0457324	0.300725	-0.00319496	10.8554	0.681459	0.850401
nHILIC.CSF.107	Ethyl acetate	0.0212598	10.8388	0.000799788	0.00749388	0.00019855	10.8338	0.963279	0.988167	0.00509701	10.8312	0.510247	0.709856	-0.0151992	10.8408	0.0377646	0.320044
nHILIC.CSF.108	amifostine	-0.00629656	10.8357	0.414561	0.579139	-0.00410329	10.8545	0.510014	0.924369	0.0164453	10.8489	0.166908	0.458216	0.0208156	10.8429	0.126958	0.450695
nHILIC.CSF.109	C8 H9 N O5 S	0.0171939	10.8272	0.00344845	0.0165069	-0.00436536	10.8299	0.266002	0.800874	0.0132435	10.826	0.16086	0.455305	-0.00763518	10.8313	0.446817	0.704304
nHILIC.CSF.11	Sulfaphenazole	0.00985002	10.9494	0.115576	0.209643	0.000928477	10.9465	0.809777	0.969908	0.00116377	10.9453	0.855682	0.925597	-0.00744728	10.9503	0.245573	0.580414
nHILIC.CSF.110	C8 H Cl2 O3 S	0.0180857	10.7055	0.311338	0.460639	-0.00449171	10.7132	0.664276	0.962799	0.0266876	10.7025	0.167232	0.458216	-0.000956058	10.7169	0.958609	0.993717
nHILIC.CSF.111	Methylsuccinic acid	0.022592	10.8666	0.00240062	0.0137088	0.000537013	10.863	0.935015	0.988167	0.00593997	10.86	0.499636	0.702366	-0.0128528	10.8694	0.0916527	0.431563
nHILIC.CSF.112	13C6-phe	0.0152144	10.9188	0.00336708	0.0162368	-0.00582571	10.9222	0.131772	0.599884	0.0134038	10.9189	0.0327238	0.263002	-0.00725356	10.9224	0.225927	0.56194
nHILIC.CSF.113	C9 H O7 S3	0.0167287	8.45048	0.257568	0.405997	-0.0150063	9.27741	0.252961	0.800874	0.813846	8.93006	0.0804763	0.367695	0.853451	8.86974	0.0692319	0.394039
nHILIC.CSF.114	Citraconic acid	0.016035	10.9159	0.00432506	0.0186464	0.00367061	10.9272	0.394425	0.889607	0.0177304	10.9171	0.00564103	0.126631	0.00488818	10.927	0.434557	0.704304
nHILIC.CSF.115	C8 H4 O Esi-3.1610065	0.00414324	10.8723	0.78958	0.886236	-0.00556444	10.8799	0.600952	0.952464	0.0121446	10.8772	0.291093	0.539447	0.00265311	10.8756	0.85476	0.942787
nHILIC.CSF.116	Gemfibrozil, metabolite II	0.0159358	10.8542	0.0291047	0.0694035	-0.00175849	10.8303	0.85406	0.975957	-0.0182773	10.8398	0.207595	0.484388	-0.0295891	10.8427	0.0644051	0.394039
nHILIC.CSF.117	C15 H4 N3	0.0139906	10.8716	0.00444345	0.0187412	-0.00766226	10.851	0.133934	0.604089	-0.00969384	10.8593	0.196594	0.468802	-0.0313364	10.8616	6.32014e-05	0.00891622
nHILIC.CSF.118	C8 H4 O2	0.00541295	10.8256	0.615628	0.766298	0.0103919	10.8076	0.448836	0.916032	-0.0208719	10.8127	0.175866	0.462599	-0.0145857	10.8189	0.397539	0.682844
nHILIC.CSF.119	C10 H14 N O5 S	-0.00985863	10.8207	0.268846	0.41971	-0.00318754	10.841	0.625394	0.953469	0.0160064	10.8352	0.191579	0.466708	0.0246169	10.8282	0.0926648	0.431563
nHILIC.CSF.12	C6 H14 N3 S3	0.0015489	10.9461	0.754204	0.870208	-0.00390986	10.9428	0.241929	0.795433	-0.00110088	10.9452	0.838879	0.917832	-0.00539274	10.9434	0.32824	0.657491
nHILIC.CSF.120	<none> Esi-5.728016	0.000952124	10.7946	0.928143	0.966753	-0.0193819	10.7606	0.0577147	0.372002	-0.0688234	10.7582	0.482772	0.697151	-0.00181977	10.7941	0.87292	0.951878
nHILIC.CSF.121	C32 H6 N6 O2	-0.0108277	10.6377	0.0611292	0.123205	-0.00926612	10.6603	0.0355172	0.281972	0.0220754	10.6542	0.168971	0.460252	0.00694518	10.6458	0.639954	0.82825
nHILIC.CSF.122	Sulfaphenazole Esi-1.0599983	0.0123526	10.95	0.050908	0.108304	-0.00279059	10.9467	0.493229	0.924369	0.00361311	10.9462	0.59746	0.770192	-0.0107185	10.9501	0.105618	0.442357
nHILIC.CSF.123	Purpurogallin	0.00597108	10.8375	0.617447	0.767096	0.0134348	10.8322	0.268673	0.800874	-0.0102359	10.8301	0.50169	0.702366	-0.000284435	10.8391	0.986293	0.993927
nHILIC.CSF.124	C9 H20 N3 O9	0.0139618	10.8861	0.00947267	0.0316242	1.81645e-05	10.8891	0.996076	0.999126	0.00991764	10.8846	0.147666	0.441581	-0.00443225	10.8909	0.487117	0.739192
nHILIC.CSF.125	C6 H O8 S	0.0194802	10.8188	0.0221525	0.0554805	-0.00541411	10.8188	0.256103	0.800874	0.0122656	10.8159	0.111689	0.403104	-0.0122419	10.8218	0.113006	0.442889
nHILIC.CSF.126	Dehydrojuvabione	-0.0628507	9.88365	0.160838	0.275541	0.0477374	10.1565	0.17059	0.669	-0.0305249	10.0247	0.922876	0.953638	0.54581	10.0391	0.12111	0.450695
nHILIC.CSF.127	L-Ribulose	0.0226502	10.8728	0.000351022	0.00486202	-0.00113196	10.8816	0.784873	0.969908	0.020003	10.8729	0.00264134	0.095251	-0.00291548	10.8823	0.667559	0.850401
nHILIC.CSF.128	C26 H2 N2 O	-0.00489891	10.6682	0.428144	0.591766	-0.0178107	10.6644	0.00213997	0.0570221	-0.00161566	10.6728	0.817247	0.907897	-0.00308008	10.6595	0.675981	0.850401
nHILIC.CSF.129	<none> Esi-3.9639926	0.00976931	10.9113	0.125502	0.223229	-0.0138425	10.9171	0.00180262	0.0570221	0.0172306	10.9162	0.00396242	0.111882	-0.00629939	10.9128	0.347015	0.668362
nHILIC.CSF.13	Baldrinal	0.012188	11.138	0.0158971	0.0444411	-5.16053e-05	11.1442	0.989859	0.999126	0.0121054	11.1387	0.073401	0.356407	4.12988e-05	11.1441	0.993931	0.995869
nHILIC.CSF.130	5'-Dehydroadenosine	0.0188755	10.8878	0.003232	0.0161755	0.000402416	10.8832	0.929726	0.988167	0.00445817	10.8809	0.559622	0.745018	-0.0134474	10.8897	0.0187327	0.234519
nHILIC.CSF.131	a-L-Rhamnose	0.0186242	10.8494	0.00118614	0.00979511	-0.0166035	10.8252	0.00532691	0.0937249	-0.00656139	10.8364	0.501082	0.702366	-0.0420127	10.8361	2.01617e-05	0.0043751
nHILIC.CSF.132	5,6-Dihydrouridine	0.0153173	10.871	0.00812342	0.0281295	0.00131053	10.8711	0.722444	0.969908	0.00654015	10.8673	0.318299	0.554044	-0.00657158	10.8747	0.332693	0.658835
nHILIC.CSF.133	C35 H12 N3 O3	-0.00171213	10.6576	0.743965	0.861529	-0.0107593	10.6517	0.0242012	0.21882	-0.00733658	10.6587	0.217246	0.489347	-0.0049442	10.6501	0.430346	0.704304
nHILIC.CSF.134	Syringin	0.0194179	10.8229	0.00809068	0.0281295	0.00467222	10.8363	0.266555	0.800874	0.0201727	10.8247	0.0263274	0.229086	0.0063856	10.8357	0.392038	0.682844
nHILIC.CSF.135	<none> Esi-0.96299833	-0.0110768	10.8258	0.415747	0.579339	-0.0240709	10.8202	0.00860302	0.120279	-0.000692734	10.8325	0.96215	0.973268	-0.0105416	10.813	0.401917	0.683191
nHILIC.CSF.136	<none> Esi-0.8979988	0.0078069	10.5967	0.651046	0.78779	-0.000203226	10.4824	0.989115	0.999126	-0.0286861	10.5569	0.670402	0.819289	-0.237895	10.5122	0.162924	0.507203
nHILIC.CSF.137	D-Fuconate	0.0217732	10.8922	0.000365101	0.00495168	-0.00301063	10.9053	0.534246	0.949192	0.0247402	10.8953	0.00497737	0.121312	0.00125208	10.9034	0.850428	0.942787
nHILIC.CSF.138	2-Benzothiazolesulfonamide	0.000443142	10.7427	0.961021	0.983687	-0.00990362	10.7418	0.0394789	0.295411	0.00265055	10.7442	0.901833	0.9454	-0.00858522	10.7402	0.685807	0.850401
nHILIC.CSF.139	Trans-4-Hydroxy-L-proline	0.0223675	10.8584	0.00060119	0.00652291	-0.00452833	10.855	0.250906	0.800874	0.0096173	10.8529	0.0831117	0.367695	-0.0161349	10.8602	0.0257659	0.27956
nHILIC.CSF.14	C5 H5 N5 O3	0.00962233	11.0802	0.0906175	0.172997	0.00847033	11.085	0.062956	0.394081	0.00462972	11.0784	0.601869	0.77043	0.00537411	11.0872	0.442311	0.704304
nHILIC.CSF.140	<none> Esi-0.96299833 :1	-0.00595727	10.8208	0.641093	0.778641	-0.0235183	10.8222	0.028926	0.241421	0.00867883	10.8301	0.563906	0.748116	-0.00594943	10.8131	0.680213	0.850401
nHILIC.CSF.141	C26 H4 N O27 S	0.016133	10.8819	0.00427779	0.0185656	-0.00202291	10.8821	0.611615	0.952464	0.00845341	10.8792	0.235081	0.503548	-0.00848285	10.8849	0.190465	0.536077
nHILIC.CSF.142	C43 H18 N14	0.00592484	10.6017	0.302497	0.451664	-0.00521257	10.5825	0.572124	0.949192	-0.021673	10.5895	0.0174111	0.206084	-0.0273521	10.5931	0.00339526	0.105253
nHILIC.CSF.143	Gossypetin 3-sophoroside-8-glucoside	-0.00538812	10.5923	0.397631	0.563961	-0.00248358	10.5703	0.790581	0.969908	-0.026613	10.5803	0.0127156	0.17714	-0.0272141	10.5803	0.00905556	0.151158
nHILIC.CSF.144	C5 H13 N5 O6	0.0179091	10.8831	0.00132907	0.0100608	-0.00662189	10.881	0.100015	0.500174	0.00982326	10.8797	0.0740533	0.356407	-0.0141119	10.8841	0.00861617	0.150369
nHILIC.CSF.145	Osthol	0.028961	10.8219	0.000207699	0.00397682	-0.00964312	10.8362	0.200853	0.722404	0.0330993	10.826	0.0212807	0.227705	-0.0046126	10.8333	0.75801	0.898843
nHILIC.CSF.146	C7 Cl N S2	-0.0447204	9.93056	0.0509059	0.108304	-0.00797078	10.1067	0.664156	0.962799	0.223031	9.98294	0.468614	0.684264	0.16904	10.0696	0.573042	0.795086
nHILIC.CSF.147	C15 H12 N6 O5 S	0.0155907	10.823	0.0071592	0.0264791	0.00866426	10.8212	0.0698122	0.413161	0.000743161	10.8164	0.935109	0.9617	-0.00454634	10.8276	0.491424	0.740087
nHILIC.CSF.148	C31 H6 N3	-0.00101603	10.6737	0.848834	0.922154	-0.0129404	10.6707	0.00266659	0.0667674	-0.001658	10.6763	0.790018	0.886727	-0.00593092	10.6678	0.273616	0.606873
nHILIC.CSF.149	C3 H6 O	0.0157125	10.969	0.279802	0.430287	-0.0420035	10.9597	0.00870845	0.120279	0.0173677	10.9734	0.258823	0.520042	-0.0363115	10.9544	0.0564586	0.378913
nHILIC.CSF.15	Methoxsalen Esi-4.2520103	0.0151963	11.1001	0.00564823	0.0225583	0.00109771	11.0928	0.77234	0.969908	-0.000183905	11.0925	0.9761	0.982135	-0.0134903	11.0999	0.0122949	0.186139
nHILIC.CSF.150	Homocysteinesulfinic acid	0.0170539	10.8305	0.0204763	0.051868	-0.00192057	10.8299	0.664198	0.962799	0.00848256	10.8269	0.344209	0.577526	-0.00979144	10.8335	0.323281	0.657491
nHILIC.CSF.151	C42 H6 N4 O	-0.00608206	10.6436	0.272843	0.422906	-0.0149352	10.6501	0.00113942	0.04636	0.00522198	10.6523	0.564247	0.748116	-0.00638293	10.642	0.412644	0.691828
nHILIC.CSF.152	Tetradecyl sulfate	-0.0128491	10.6739	0.563786	0.713903	-0.00738802	10.6848	0.659806	0.962799	-0.109701	10.6839	0.312685	0.551648	0.0856779	10.6756	0.256361	0.594685
nHILIC.CSF.153	C4 H4 N O4 S	0.0141223	10.83	0.012079	0.0369175	-0.00398735	10.827	0.342877	0.855221	0.0053701	10.8265	0.430011	0.654059	-0.0113626	10.8302	0.109763	0.442357
nHILIC.CSF.154	C7 H14 N2 O6 Esi-3.3839915	0.000789288	10.8098	0.927957	0.966753	-0.00548601	10.8247	0.502519	0.924369	0.0163101	10.8202	0.292997	0.539447	0.0134334	10.8156	0.406466	0.685516
nHILIC.CSF.155	C8 H9 N5 O S3	0.0125614	10.843	0.0233968	0.0581349	-0.00328635	10.8428	0.431272	0.916032	0.00716882	10.8411	0.236335	0.503548	-0.00792068	10.8447	0.197574	0.536077
nHILIC.CSF.156	cis-1,2-Dihydroxy-1,2-dihydro-8-carboxynaphthalene	0.0115369	10.8732	0.029447	0.0697091	0.000965983	10.875	0.813018	0.969908	0.00648167	10.8714	0.397173	0.635282	-0.00330237	10.8769	0.61756	0.813971
nHILIC.CSF.157	17-Hydroxy-3-oxo-17alpha-pregna-1,4-diene-21-carboxylic acid, gamma-lactone	-0.0082945	10.8089	0.3711	0.533265	-0.016463	10.8053	0.0382334	0.289989	0.00221507	10.8127	0.848573	0.920702	-0.00921101	10.8012	0.397206	0.682844
nHILIC.CSF.158	Quercetin 3-(6'''-sinapylglucosyl)(1-2)-galactoside	-0.0253736	10.4586	0.00237425	0.0137088	0.00769616	10.4555	0.71124	0.969908	-0.137441	10.4103	0.270265	0.523638	0.0532038	10.5035	0.441367	0.704304
nHILIC.CSF.159	C7 H14 O2 S3	0.000674985	10.6425	0.909672	0.958865	-0.0147267	10.6332	0.00383823	0.078084	-0.0066479	10.6421	0.291028	0.539447	-0.0119359	10.6327	0.0619931	0.394039
nHILIC.CSF.16	Dimethyl sulfate	0.0196321	11.0877	0.00589428	0.0231155	-0.00663212	11.0867	0.234905	0.780221	0.0115302	11.0845	0.188465	0.466708	-0.0129351	11.0899	0.140828	0.476913
nHILIC.CSF.160	<none> Esi-0.92199826	0.0391482	10.2128	0.227962	0.369162	-0.00842879	10.3888	0.588481	0.949192	0.251419	10.2099	0.464067	0.680422	-0.00650679	10.407	0.978809	0.993851
nHILIC.CSF.161	Flaviolin	0.0178021	10.8799	0.294696	0.445121	-0.0214058	10.8707	0.161076	0.647291	0.00806254	10.8775	0.641519	0.798525	-0.0259424	10.8723	0.126433	0.450695
nHILIC.CSF.162	(R)-Lactate Esi-1.5759972	0.0180165	10.788	0.163433	0.279251	0.00878569	10.7823	0.514552	0.92534	-0.0013286	10.7785	0.932596	0.960632	-0.010674	10.7913	0.50322	0.747534
nHILIC.CSF.163	<none> Esi-3.9669933	0.0143009	10.8721	0.0364186	0.0817535	-0.0104878	10.8744	0.0248941	0.220616	0.0146442	10.8729	0.0222804	0.227705	-0.0104587	10.8738	0.123796	0.450695
nHILIC.CSF.164	C10 H4 N3 O6	-0.00638941	10.4719	0.761909	0.874784	-0.0213023	10.4933	0.187473	0.702917	-0.0123192	10.5754	0.176228	0.462599	0.0274287	10.3916	0.857205	0.942787
nHILIC.CSF.165	2-Napthyloxyacetic acid	0.0100679	10.8058	0.14614	0.252354	0.00270826	10.8084	0.662222	0.962799	0.0051826	10.8047	0.516501	0.709934	0.000219099	10.8097	0.983109	0.993851
nHILIC.CSF.166	Gentisein	0.0131377	10.7492	0.10202	0.190302	-0.0122612	10.7606	0.0592748	0.37464	0.0246697	10.7557	0.0338904	0.269057	-0.000623643	10.755	0.958189	0.993717
nHILIC.CSF.167	Idebenone Metabolite (Benzenedecanoic acid, 2,5-dihydroxy-3,4-dimethoxy-6-methyl-)	-0.0887762	8.31042	0.703169	0.832297	-0.261464	7.93537	0.288492	0.813023	-0.344644	8.40958	0.439846	0.660667	-0.405112	7.80359	0.352657	0.668983
nHILIC.CSF.168	4,5-Dihydroxysulfadiazine	0.0123117	10.8308	0.0237252	0.0587267	0.0135109	10.8224	0.00299261	0.0718974	-0.00976967	10.8201	0.129972	0.425904	-0.00690508	10.8324	0.309695	0.649644
nHILIC.CSF.169	<none> Esi-2.9149964	0.0205694	10.7541	0.112877	0.205835	-0.00705669	10.8035	0.44602	0.916032	0.124728	10.7542	0.21503	0.489347	-0.0172117	10.8078	0.112118	0.442357
nHILIC.CSF.17	C7 H10 N7 O S	-0.00137913	10.9549	0.852745	0.922154	-0.0164643	10.9596	0.00615443	0.100661	0.0126375	10.9621	0.242765	0.503548	-0.00394928	10.9528	0.693254	0.854751
nHILIC.CSF.170	C47 H20 N4 O	0.00486937	10.5865	0.3961	0.563016	-0.00239697	10.5698	0.784063	0.969908	-0.015395	10.5761	0.0633482	0.336849	-0.0222303	10.5788	0.0117391	0.181957
nHILIC.CSF.171	C10 H4 O4	0.00572072	10.7898	0.450733	0.60751	0.00608404	10.7824	0.488009	0.924369	-0.00838139	10.7833	0.493885	0.700477	-0.00559691	10.7883	0.692241	0.854751
nHILIC.CSF.172	Tartronate semialdehyde	-0.0161288	10.0518	0.482076	0.641783	0.00169746	9.22568	0.96388	0.988167	-1.04946	9.5823	0.00883596	0.156797	-0.582879	9.62335	0.144983	0.479845
nHILIC.CSF.173	D-Galactose	0.0161738	10.2372	0.193125	0.320726	-0.00991599	9.68724	0.579475	0.949192	-0.480975	9.87678	0.204514	0.482386	-0.70881	9.99982	0.052212	0.35779
nHILIC.CSF.174	Succinic acid	0.00785843	10.7894	0.439151	0.600603	0.00471632	10.7748	0.554313	0.949192	-0.0138417	10.7788	0.230042	0.502685	-0.0151798	10.7841	0.15684	0.500504
nHILIC.CSF.175	Tricrozarin A	0.0174806	10.7768	0.0283794	0.0681735	-0.00782226	10.7935	0.203747	0.724806	0.0295618	10.7839	0.000721433	0.0507049	0.00354571	10.7879	0.698803	0.858341
nHILIC.CSF.176	4-Hydroxyethinylestradiol	-0.0119074	10.7973	0.271091	0.422201	-0.0168024	10.801	0.130695	0.599172	0.00786641	10.8059	0.577468	0.75337	-0.000409375	10.7928	0.976394	0.993851
nHILIC.CSF.177	C13 H2 N4 O3	0.00554157	10.796	0.408841	0.576094	0.00188702	10.7866	0.807054	0.969908	-0.00844555	10.7894	0.471781	0.68709	-0.00978359	10.7923	0.46247	0.718465
nHILIC.CSF.178	C5 H O4 S	0.00413798	10.7081	0.629435	0.775235	-0.0121884	10.8171	0.119911	0.5616	0.125172	10.7682	0.230108	0.502685	0.0735332	10.7665	0.364166	0.670743
nHILIC.CSF.179	<none> Esi-7.012977	0.0143761	10.7987	0.0104781	0.0334505	-0.00535866	10.7952	0.233489	0.779494	0.00562794	10.7953	0.448364	0.66187	-0.0123498	10.7983	0.0963717	0.432982
nHILIC.CSF.18	b-D-Galactopyranose	0.017497	11.0837	0.00369586	0.0170639	-0.00160472	11.0799	0.691286	0.967801	0.00578948	11.0781	0.414206	0.645091	-0.0125714	11.0852	0.038554	0.320044
nHILIC.CSF.180	C23 H6 N5 O5	-0.00131329	10.6941	0.810997	0.902425	-0.00127416	10.6883	0.887355	0.986808	-0.00636363	10.6915	0.599441	0.77043	-0.0151743	10.6903	0.197619	0.536077
nHILIC.CSF.181	N-Acetyl-L-2-amino-6-oxopimelate	0.0121913	10.7746	0.0281988	0.0679905	-0.00587947	10.765	0.226785	0.767861	-0.00141689	10.7685	0.857902	0.925597	-0.018029	10.7702	0.0310061	0.305833
nHILIC.CSF.182	C17 H25 N O6	0.0224944	10.6797	0.00358971	0.0168122	0.00286941	10.5756	0.603475	0.952464	-0.129747	10.5687	0.489807	0.697191	-0.0697838	10.6776	0.219765	0.556744
nHILIC.CSF.183	C4 H2 N4 O3 S3	0.0201139	10.7924	0.00351557	0.0167054	-0.00285499	10.7854	0.774073	0.969908	0.00550571	10.7843	0.528385	0.719168	-0.0193353	10.7929	0.124489	0.450695
nHILIC.CSF.184	C15 H3 N O4 S2	0.0132061	10.7765	0.0363383	0.0817535	0.0087927	10.771	0.11025	0.53214	-0.00394241	10.7685	0.665086	0.81781	-0.00713148	10.7785	0.327146	0.657491
nHILIC.CSF.185	Psoralen	0.0180471	10.8702	0.0010073	0.00884101	0.00128656	10.872	0.757587	0.969908	0.00892181	10.8671	0.136248	0.430569	-0.0058906	10.8752	0.393827	0.682844
nHILIC.CSF.186	Isobutyrylglycine	0.0246187	10.7569	0.000224667	0.0041788	0.00246623	10.766	0.657164	0.962799	0.0195757	10.7558	0.0187805	0.218323	-0.000930752	10.7678	0.906829	0.975778
nHILIC.CSF.187	C15 H4 O6	0.0182326	10.3783	0.698672	0.829992	0.0142424	10.3538	0.670948	0.962799	0.0108095	10.2057	0.962803	0.973268	-0.0645186	10.5243	0.291789	0.628988
nHILIC.CSF.188	<none> Esi-5.5520015	0.014632	10.832	0.0105735	0.0335018	-0.00314739	10.8314	0.411464	0.898868	0.00733933	10.8296	0.292333	0.539447	-0.00873013	10.8338	0.197241	0.536077
nHILIC.CSF.189	C8 H6 N O6 S2	0.010349	10.8024	0.106335	0.194998	-0.00511264	10.7924	0.280001	0.813023	-0.0033165	10.7964	0.703288	0.826426	-0.0163131	10.7975	0.0774751	0.406744
nHILIC.CSF.19	C9 H2 N2 O5 S	0.0155902	11.1345	0.00423752	0.0185142	-0.00340239	11.1372	0.36108	0.860173	0.0117578	11.1335	0.0878428	0.371336	-0.00674798	11.1384	0.302264	0.643053
nHILIC.CSF.190	Mitomycin	0.0114702	10.7493	0.0877652	0.169039	-0.00184248	10.7218	0.797054	0.969908	-0.0194678	10.7333	0.0760992	0.356407	-0.0361052	10.7354	0.00499301	0.112084
nHILIC.CSF.191	C6 H9 N O10	-0.00829392	9.80088	0.512855	0.672213	-1.38747e-05	9.84583	0.999126	0.999126	-0.238594	9.89898	0.511682	0.709856	0.334891	9.75164	0.406361	0.685516
nHILIC.CSF.192	2-Butenoic acid	0.0434428	10.8308	0.0300004	0.0707619	0.00706438	10.8242	0.682486	0.962799	0.012066	10.8147	0.587431	0.761788	-0.0252791	10.8397	0.146607	0.482025
nHILIC.CSF.193	C13 H10 N S2	-0.00415882	10.5416	0.533973	0.689715	-0.00386193	10.4917	0.793273	0.969908	-0.0467504	10.494	0.32394	0.556425	-0.00312851	10.535	0.710148	0.865743
nHILIC.CSF.194	Pantothenic Acid	0.00273092	10.747	0.728731	0.851713	-0.00139546	10.7324	0.812358	0.969908	-0.0130367	10.7395	0.26401	0.522402	-0.0145952	10.7386	0.174567	0.522189
nHILIC.CSF.195	C8 H14 O11	0.0124533	10.8315	0.0163614	0.0447531	0.00685225	10.8315	0.0750865	0.43644	0.00197266	10.8272	0.771634	0.873624	-0.00190625	10.8359	0.770913	0.900059
nHILIC.CSF.196	C6 H3 N3 O8 S	-0.0030879	10.7775	0.741909	0.861373	-0.0106443	10.79	0.209785	0.735165	0.0148441	10.7885	0.147766	0.441581	0.0105176	10.7801	0.401939	0.683191
nHILIC.CSF.197	7-Methylxanthine Esi-1.6319984	0.0273	10.5825	0.00238647	0.0137088	-0.00292613	10.3174	0.846969	0.975957	-0.154069	10.5749	0.0982463	0.387626	-0.377011	10.302	0.237696	0.570996
nHILIC.CSF.198	(S)-2-Ethyl-3-hydroxypropionic acid	0.0248291	10.8919	0.000172111	0.00350138	-0.00725647	10.9134	0.148956	0.629678	0.0368565	10.9001	0.000348525	0.037815	0.00563545	10.9071	0.615131	0.813923
nHILIC.CSF.199	Benzylsuccinate	0.0122797	10.8168	0.012715	0.0380402	0.00785558	10.8176	0.0867476	0.476251	0.00216645	10.8126	0.759395	0.868834	-0.000502332	10.8218	0.94499	0.991768
nHILIC.CSF.2	Methoxsalen Esi-2.6820054	0.0155187	11.2983	0.00297208	0.0157303	-0.00349278	11.3013	0.34775	0.860173	0.0125172	11.2973	0.0904506	0.378275	-0.0071524	11.3025	0.246074	0.580414
nHILIC.CSF.20	Threonic acid	0.00844399	11.0469	0.448146	0.605956	-0.0106427	11.0507	0.281474	0.813023	0.0121246	11.0504	0.317045	0.55379	-0.00484316	11.0476	0.624011	0.819013
nHILIC.CSF.200	4-Sulfocatechol	0.0288817	10.604	0.00101855	0.00884101	0.00564403	10.2007	0.704169	0.969908	-0.376859	10.3725	0.028761	0.24636	-0.34039	10.3971	0.0266082	0.283966
nHILIC.CSF.201	Xanthine Esi-0.7730001	0.0497675	9.84464	0.0651101	0.13042	-0.0913822	9.88103	0.485893	0.924369	0.536116	10.0168	0.117243	0.41257	-0.436494	9.71206	0.242607	0.578438
nHILIC.CSF.202	Rhamnetin 3-(3''''-p-coumaryl-rhamnosyl)(1-3)-rhamnosyl-(1-6)-galactoside	-0.00364604	9.87021	0.841328	0.922154	0.0782221	8.89054	0.620644	0.952464	-1.23126	9.26642	0.00129005	0.0599871	-0.773735	9.40914	0.0387435	0.320044
nHILIC.CSF.203	Citric acid	0.0258229	8.44176	0.515277	0.673585	-0.0409303	9.69943	0.0483954	0.339654	1.25504	9.31676	0.00358815	0.111233	1.26659	8.9338	0.00499221	0.112084
nHILIC.CSF.204	<none> Esi-7.5550165	-0.00582807	10.4973	0.630625	0.775235	-0.0109028	10.5931	0.286928	0.813023	0.257058	10.6731	0.0234781	0.227705	0.0046425	10.4256	0.984691	0.993851
nHILIC.CSF.205	C13 H20 O4	-0.00236023	10.7427	0.663471	0.798372	0.00421571	10.7226	0.48835	0.924369	-0.0259746	10.7325	0.00104405	0.0567377	-0.0141933	10.7311	0.0518985	0.35779
nHILIC.CSF.206	L-beta-aspartyl-L-threonine	0.0160956	10.9015	0.432844	0.595732	0.00120471	10.9164	0.938911	0.988167	0.0220425	10.9054	0.323658	0.556425	0.00676766	10.9138	0.763258	0.900059
nHILIC.CSF.207	C10 H16 N O13	0.000214695	10.1317	0.988374	0.993536	0.0112707	10.4522	0.303119	0.819843	0.362026	10.3276	0.304025	0.545565	0.28934	10.2841	0.310486	0.649644
nHILIC.CSF.208	C3 H6 O2	0.00239241	10.702	0.787916	0.885895	0.00510107	10.6791	0.481141	0.924369	-0.0643573	10.7102	0.450467	0.66347	-0.0649608	10.6689	0.577118	0.796255
nHILIC.CSF.209	C40 H10 N3 O3	-0.0273123	10.4924	0.0071994	0.0264791	-0.00949482	10.4028	0.532116	0.949061	-0.0192298	10.5585	0.301084	0.545146	-0.195516	10.329	0.329387	0.657765
nHILIC.CSF.21	Phytuberin	-0.0047595	10.9867	0.668584	0.80304	-0.000643377	10.9842	0.951048	0.988167	-0.00524277	10.9863	0.672211	0.819289	0.000275646	10.9843	0.982629	0.993851
nHILIC.CSF.210	17-hydroxy-9Z-octadecenoic acid	0.0279281	10.3212	0.00438804	0.0186707	0.0150467	10.4743	0.0835259	0.468753	0.313766	10.3816	0.105419	0.397604	-0.122431	10.4271	0.492254	0.740087
nHILIC.CSF.211	C8 H12 O11	0.0154114	10.788	0.106103	0.194998	-0.000345356	10.7955	0.955155	0.988167	0.0146058	10.789	0.130543	0.425904	0.000349756	10.7952	0.967407	0.993851
nHILIC.CSF.212	Alloxan	0.00330077	10.792	0.535371	0.68989	0.00674921	10.788	0.21737	0.754158	-0.00610232	10.7874	0.448236	0.66187	-0.00156511	10.7922	0.85674	0.942787
nHILIC.CSF.213	C19 N2 O3	0.00842447	10.4809	0.604277	0.753609	-0.00175055	10.4902	0.907782	0.986808	-0.0414389	10.4856	0.419719	0.64748	0.0798611	10.4863	0.257788	0.595105
nHILIC.CSF.214	Ibotenic acid	0.0182167	10.7515	0.0124693	0.037756	0.00353747	10.811	0.449532	0.916032	0.015076	10.8023	0.0538725	0.313634	0.115999	10.7654	0.231127	0.563534
nHILIC.CSF.215	C9 H2 N2 O5 S Esi-5.7889857	0.0147391	10.7762	0.287473	0.439308	-0.0179603	10.7728	0.154657	0.637224	0.0133749	10.7759	0.379262	0.61571	-0.0205967	10.7728	0.0787391	0.407587
nHILIC.CSF.216	Gemfibrozil, metabolite II Esi-1.1210015	0.0139933	10.854	0.0479333	0.104015	-0.00108291	10.8302	0.907985	0.986808	-0.0194639	10.8399	0.177194	0.463002	-0.0282413	10.8422	0.0757001	0.403941
nHILIC.CSF.217	C16 H9 N O3	0.00978238	10.7494	0.0452504	0.0988524	-0.00645831	10.7445	0.191564	0.702917	0.00180189	10.7469	0.83215	0.913541	-0.0121343	10.7465	0.21064	0.547146
nHILIC.CSF.218	C50 H10 N O2	-0.00970361	10.5711	0.0891349	0.170667	-0.0032863	10.5411	0.602802	0.952464	-0.011113	10.5801	0.244922	0.503836	-0.0411995	10.5296	0.432385	0.704304
nHILIC.CSF.219	C5 H3 N2 O5 S3	0.00282512	9.74544	0.943004	0.969539	0.0173359	10.0122	0.42207	0.906824	0.132463	9.8865	0.696871	0.823541	0.428543	9.89437	0.214835	0.552798
nHILIC.CSF.22	3,5-Dinitrosalicylic acid	0.00379476	10.8885	0.758852	0.872814	-0.0142442	10.9353	0.434324	0.916032	0.0538361	10.9183	0.022217	0.227705	0.0407515	10.9096	0.0842493	0.418641
nHILIC.CSF.220	C36 H4 N3 O2	-0.0199307	10.1981	0.143129	0.24781	-0.0171382	9.82674	0.476556	0.920587	-0.550506	10.0972	0.0261796	0.229086	-0.216188	9.89526	0.499963	0.746505
nHILIC.CSF.221	5,7,2',5'-Tetrahydroxyflavanone	0.0128634	10.7533	0.0285879	0.0684217	0.00342566	10.7703	0.420497	0.906824	0.0219521	10.7589	0.0435801	0.298714	0.0137348	10.7662	0.19602	0.536077
nHILIC.CSF.222	C19 H18 N6	-0.00813179	10.6824	0.509611	0.670216	-0.00332895	10.678	0.744704	0.969908	-0.00904496	10.6799	0.47411	0.688941	-0.000662429	10.6802	0.96076	0.993851
nHILIC.CSF.223	Quinic acid	0.0193879	10.7197	0.000754253	0.00743968	0.00841843	10.7292	0.0264016	0.225757	0.0164147	10.7181	0.020801	0.227705	0.00572006	10.7316	0.477371	0.731026
nHILIC.CSF.224	C18 H12 N8 O3	-0.0339558	9.83018	0.599816	0.752371	0.00361372	9.5031	0.952314	0.988167	-0.658409	9.6993	0.048751	0.305812	-0.0322127	9.60554	0.930266	0.987933
nHILIC.CSF.225	Uric acid	9.17639e-06	10.5257	0.998842	0.998842	0.000341862	10.5228	0.955889	0.988167	-0.00905063	10.524	0.265969	0.5231	0.00552856	10.5242	0.55266	0.775391
nHILIC.CSF.226	4-Hydroxybenzenesulfonic acid	0.00719353	10.7567	0.188373	0.314264	-0.00198964	10.7572	0.618135	0.952464	0.00493699	10.756	0.524038	0.715583	-0.00386543	10.7579	0.574025	0.795086
nHILIC.CSF.227	L-Ribulose Esi-3.1279948	0.0138108	10.7389	0.138589	0.243184	-0.00835956	10.7422	0.191191	0.702917	0.0147398	10.74	0.116933	0.41257	-0.00669639	10.7414	0.428676	0.704304
nHILIC.CSF.228	Sulfamethopyrazine	0.00144207	10.7526	0.827968	0.915123	-0.0158292	10.7237	0.0174677	0.189525	-0.068752	10.7179	0.483624	0.697151	0.00742546	10.7559	0.470445	0.725734
nHILIC.CSF.229	C24 H4 N O3	0.0062866	10.5726	0.242692	0.388188	0.0040407	10.5206	0.670265	0.962799	-0.0349761	10.5214	0.400037	0.636477	-0.00269083	10.5672	0.744794	0.891289
nHILIC.CSF.23	L-Lactic acid	0.0107674	11.1423	0.0817477	0.158386	-0.00142887	11.1373	0.868063	0.982565	-0.000615586	11.1374	0.960725	0.973268	-0.0107714	11.1417	0.307083	0.649644
nHILIC.CSF.230	C6 H6 N2 O4 S	0.0140907	10.6303	0.052685	0.109584	0.00265312	10.6977	0.668589	0.962799	-0.0719628	10.6862	0.406402	0.639053	0.209179	10.6477	0.0467013	0.341602
nHILIC.CSF.231	Suprofen	0.0169573	10.763	0.0127385	0.0380402	-0.00640759	10.7723	0.22397	0.765831	0.0210754	10.766	0.0541838	0.313634	-0.0018088	10.77	0.850022	0.942787
nHILIC.CSF.232	C4 H2 N O4	0.0130373	10.7748	0.0631405	0.126866	-0.00166819	10.7759	0.773362	0.969908	0.00835197	10.773	0.400853	0.636477	-0.00611848	10.7778	0.539895	0.766692
nHILIC.CSF.233	C27 H42 N10 O11	0.0135518	10.8031	0.00820393	0.028258	-0.00354598	10.7977	0.394482	0.889607	0.00280345	10.7982	0.654778	0.807311	-0.0136637	10.8022	0.0466913	0.341602
nHILIC.CSF.234	C17 H6 O2	0.0179179	10.7821	0.00122485	0.00996721	0.00152874	10.7847	0.726303	0.969908	0.0103802	10.7792	0.191759	0.466708	-0.00504369	10.7878	0.497537	0.744589
nHILIC.CSF.235	C6 H4 O6 S	0.0181026	10.6337	0.165483	0.281278	-0.00160659	10.6397	0.900916	0.986808	0.0132827	10.6316	0.295826	0.539447	-0.00134818	10.6423	0.920547	0.984033
nHILIC.CSF.236	CAY10554	0.011811	10.7269	0.0732166	0.144436	-0.0108414	10.726	0.047859	0.339654	0.0114245	10.7265	0.232041	0.503548	-0.0145587	10.7262	0.111565	0.442357
nHILIC.CSF.237	6-Imino-5-oxocyclohexa-1,3-dienecarboxylate	0.0200348	10.8148	0.00052218	0.00586102	0.00664925	10.814	0.161077	0.647291	0.00555579	10.8081	0.426361	0.650026	-0.00715061	10.8206	0.219192	0.556744
nHILIC.CSF.238	<none> Esi-1.9419944	0.0119537	10.6969	0.259726	0.408409	-0.0168475	10.701	0.0230151	0.214859	0.0220059	10.701	0.0696248	0.345998	-0.00416365	10.6973	0.722607	0.872759
nHILIC.CSF.239	<none> Esi-0.7699998	-0.0447882	7.67215	0.0189021	0.0494189	0.0283055	8.04684	0.611567	0.952464	0.178285	7.75945	0.683006	0.823541	0.573782	7.99212	0.19862	0.536077
nHILIC.CSF.24	C9 H4 N O10 S	0.0150546	11.1097	0.00474296	0.0197927	-0.00403925	11.1142	0.274339	0.800874	0.0136332	11.1099	0.0536028	0.313634	-0.00504734	11.1144	0.437176	0.704304
nHILIC.CSF.240	C6 H8 O9	0.0194758	10.8059	0.0153609	0.0434782	-0.00164756	10.815	0.765733	0.969908	0.0181162	10.8074	0.0258293	0.229086	-0.000331792	10.8142	0.964805	0.993851
nHILIC.CSF.241	C6 H4 N2 O3 S	0.0116684	10.6289	0.105156	0.193928	0.00671526	10.6989	0.272325	0.800874	-0.0720265	10.6865	0.394758	0.633805	0.21156	10.6474	0.0446394	0.33791
nHILIC.CSF.242	Allenolic acid	0.00949623	10.4466	0.318949	0.469764	-0.0221157	10.594	0.00511895	0.0925677	0.200102	10.4615	0.302301	0.545146	0.0902369	10.5919	0.196868	0.536077
nHILIC.CSF.243	C34 H11 Cl N2 O18 S5	0.0159094	10.79	0.00213203	0.0130986	-0.000645549	10.7914	0.874767	0.984312	0.0093019	10.7875	0.178858	0.463002	-0.00636954	10.7941	0.337371	0.661532
nHILIC.CSF.244	Diethyl Oxalpropionate	-0.0236086	10.1836	0.329231	0.479484	-0.020323	10.3961	0.45247	0.916032	0.169919	10.4605	0.714244	0.832279	0.241656	10.1377	0.423722	0.704192
nHILIC.CSF.245	C18 H8 N2 O18 S2	0.0166429	10.7956	0.00321181	0.0161755	-0.00216222	10.7988	0.59545	0.952464	0.0124015	10.7942	0.0821619	0.367695	-0.00601726	10.8005	0.392263	0.682844
nHILIC.CSF.246	Glutaral (Glutaraldehyde)	0.018998	10.8063	0.00386779	0.0176079	-0.00443804	10.8045	0.330026	0.846034	0.00844739	10.8029	0.210057	0.486646	-0.0121592	10.8078	0.131152	0.459741
nHILIC.CSF.247	C7 H10 O6 S	0.013741	10.7434	0.0760751	0.148723	-0.00561675	10.7624	0.358761	0.860173	0.0308291	10.7518	0.00127063	0.0599871	0.00925675	10.7557	0.282394	0.618164
nHILIC.CSF.248	C45 H79 N3 O9	0.017283	10.7631	0.00391742	0.01771	-0.00382087	10.7648	0.314008	0.834365	0.0122225	10.7613	0.122675	0.415946	-0.00851253	10.7667	0.240889	0.576541
nHILIC.CSF.249	L-Glutamate	0.0181392	10.7694	0.00309561	0.0160244	-0.00831223	10.7671	0.0402185	0.297526	0.0106484	10.7665	0.0838151	0.367695	-0.0153494	10.7699	0.0410687	0.322117
nHILIC.CSF.25	<none>	0.0190254	11.0296	0.0221581	0.0554805	-0.00563757	10.9892	0.379736	0.879744	-0.0723407	10.9787	0.480128	0.696132	-0.0045005	11.0367	0.677713	0.850401
nHILIC.CSF.250	Cys Cys Cys	0.00200663	10.6159	0.942613	0.969539	0.0175867	10.4963	0.40534	0.8928	-0.271883	10.5714	0.0864271	0.371311	0.13278	10.5304	0.506846	0.747534
nHILIC.CSF.251	N-Acetyl-5-hydroxysulfapyridine	0.0175273	10.7285	0.00314276	0.0161097	0.0127592	10.7177	0.00815273	0.120279	-0.00750774	10.7157	0.548211	0.740425	-0.0131258	10.7295	0.284291	0.618164
nHILIC.CSF.252	Thidiazuron	0.0155912	10.8511	0.0306187	0.0719595	-0.00683434	10.8509	0.303237	0.819843	0.0109	10.8491	0.221066	0.490849	-0.0117237	10.8528	0.165172	0.507203
nHILIC.CSF.253	C35 H12 N9 O6	-0.0295471	10.3792	0.0355216	0.0805735	-0.0108543	10.2122	0.644958	0.962799	0.0303221	10.3542	0.870396	0.927378	-0.360601	10.2228	0.107297	0.442357
nHILIC.CSF.254	4-Heptyloxyphenol	0.000575533	10.6738	0.944221	0.969539	-0.0105606	10.6673	0.191632	0.702917	-0.00707582	10.6725	0.540588	0.731648	-0.00562128	10.668	0.463079	0.718465
nHILIC.CSF.255	C16 H4 O17	0.0186514	10.7954	0.000895079	0.00820699	-0.000514603	10.8009	0.894854	0.986808	0.0147432	10.7944	0.0479345	0.305812	-0.00385174	10.8024	0.580151	0.796255
nHILIC.CSF.256	C20 H2 N2 O2	0.0032764	10.4613	0.797974	0.891048	-0.000816609	10.464	0.936594	0.988167	0.000618746	10.4612	0.962098	0.973268	0.00207464	10.4642	0.86536	0.946806
nHILIC.CSF.257	Mono-N-depropylprobenecid	0.0159145	10.7701	0.0161611	0.0444411	-0.00036858	10.764	0.940271	0.988167	0.00209997	10.7635	0.824767	0.912757	-0.0143645	10.7701	0.121958	0.450695
nHILIC.CSF.258	Frutinone A	-0.00350391	10.7823	0.796269	0.890672	0.015482	10.7266	0.273594	0.800874	-0.073168	10.7246	0.286276	0.539447	0.000239621	10.7795	0.990058	0.995869
nHILIC.CSF.259	C15 H3 N O5	0.0171992	10.7552	0.0186628	0.0491882	-0.0032497	10.7681	0.452736	0.916032	0.0238751	10.7592	0.0050559	0.121312	0.00321299	10.7653	0.672954	0.850401
nHILIC.CSF.26	Sulfadimidine	-0.00400215	11.0169	0.622994	0.771044	0.0105411	11.0208	0.210047	0.735165	-0.00338476	11.0166	0.808884	0.900142	0.0101371	11.0215	0.392593	0.682844
nHILIC.CSF.260	Doisynoestrol	-0.00516971	10.683	0.631143	0.775235	-0.00583164	10.6947	0.505766	0.924369	0.0163825	10.6905	0.153236	0.447339	0.0112077	10.6882	0.310981	0.649644
nHILIC.CSF.261	C17 H2 N3 O18	0.0150544	10.7939	0.00509816	0.0208476	-0.000967213	10.796	0.801156	0.969908	0.0098545	10.792	0.171994	0.460418	-0.00568418	10.7982	0.399888	0.683191
nHILIC.CSF.262	2-(beta-D-Glucosyl)-sn-glycerol	-0.0534208	8.76592	0.15515	0.266497	-0.00274461	9.30796	0.847937	0.975957	0.510608	9.02623	0.24891	0.504799	0.587246	9.0948	0.176801	0.522189
nHILIC.CSF.263	<none> Esi-0.998997	0.0113312	10.7853	0.0161542	0.0444411	-0.00281408	10.7966	0.475177	0.920587	0.0180914	10.7897	0.00651839	0.132609	0.00452083	10.7932	0.468993	0.725212
nHILIC.CSF.264	C5 Cl S4	0.00983148	10.7215	0.251986	0.399762	-0.0171828	10.72	0.0141177	0.158459	0.0132336	10.7228	0.27409	0.527908	-0.0138924	10.7186	0.204577	0.54359
nHILIC.CSF.265	Nonate	0.00597989	10.6189	0.445075	0.603634	-0.0225913	10.497	0.0153333	0.169186	-0.054494	10.5309	0.557282	0.745018	-0.102353	10.5744	0.17901	0.522189
nHILIC.CSF.266	C3 H8 O S	0.00995768	10.7697	0.0889173	0.170667	-0.00352868	10.7623	0.388448	0.886685	-6.35044e-05	10.7641	0.992739	0.994266	-0.0146958	10.7672	0.0354821	0.318465
nHILIC.CSF.267	C17 H22 O9	0.0105946	10.7037	0.137086	0.241197	0.0045336	10.7595	0.271099	0.800874	0.103666	10.7068	0.219029	0.489994	0.00134896	10.7613	0.854044	0.942787
nHILIC.CSF.268	2,5-Dimethoxycinnamic acid	0.0165959	10.749	0.0044622	0.0187412	-0.00620091	10.733	0.268721	0.800874	-0.00382067	10.7383	0.621168	0.786937	-0.028418	10.7423	0.000253655	0.0235899
nHILIC.CSF.269	Dihydrodipicolinic acid	0.020919	10.753	0.000429836	0.00532694	-0.00437674	10.7484	0.282906	0.813023	0.00766327	10.7471	0.159176	0.45449	-0.0168829	10.7539	0.0164237	0.2182
nHILIC.CSF.27	C8 H2 N O S	0.0137312	11.0287	0.0107793	0.0339	-0.00445219	11.0297	0.253708	0.800874	0.0099498	11.0275	0.140836	0.432946	-0.00848758	11.031	0.211799	0.547146
nHILIC.CSF.270	Acetylpyruvate Esi-1.3329968	-0.151153	9.52799	0.412191	0.577067	-0.0436719	9.59701	0.00565361	0.0968552	-0.224405	9.79685	0.539381	0.731535	0.380052	9.33416	0.379289	0.682844
nHILIC.CSF.271	Uric acid Esi-2.9060044	0.0178504	10.5977	0.0402079	0.0890318	-0.0222042	10.6127	0.000887578	0.0444472	0.0300034	10.6063	0.0641616	0.336849	-0.00997879	10.6054	0.507722	0.747534
nHILIC.CSF.272	C8 O5	0.025106	10.7447	0.00106123	0.00909028	-0.0043763	10.7547	0.468257	0.919063	0.0257742	10.7456	0.0029263	0.095251	-0.00445778	10.7547	0.627375	0.820122
nHILIC.CSF.273	C9 H8 N3 S	0.0147092	10.602	0.119668	0.215204	0.00257804	10.6672	0.702749	0.969908	0.0302608	10.7076	0.335184	0.566766	0.0795606	10.5672	0.614453	0.813923
nHILIC.CSF.274	Purpurogallin Esi-1.9859945	0.00566264	10.8389	0.638133	0.777949	0.0185672	10.8322	0.143323	0.614923	-0.0144504	10.8295	0.33964	0.571332	0.000930951	10.841	0.956772	0.993717
nHILIC.CSF.275	Dihydroorotic acid	0.00194788	10.8464	0.878062	0.944717	-0.00808739	10.8345	0.557855	0.949192	-0.00711845	10.8421	0.652053	0.807009	-0.0163423	10.8378	0.323605	0.657491
nHILIC.CSF.276	9-Riburonosylhypoxanthine	0.0181384	10.7257	0.0198585	0.0506977	0.00283314	10.7247	0.589053	0.949192	0.00855026	10.7205	0.31707	0.55379	-0.00849482	10.7298	0.250307	0.586151
nHILIC.CSF.277	Flaviolin Esi-1.8880004	0.00601015	10.9522	0.772532	0.879228	0.0100659	10.9407	0.560335	0.949192	-0.0178482	10.9434	0.40057	0.636477	-0.00574902	10.9485	0.791567	0.91367
nHILIC.CSF.278	(E)-2-(Methoxycarbonylmethyl)butenedioate	0.0358274	10.7396	0.000155524	0.003266	0.00468071	10.7442	0.54592	0.949192	0.0201036	10.7331	0.0426863	0.298714	-0.01	10.7511	0.324516	0.657491
nHILIC.CSF.279	6-hydroxy caproic acid	0.0212966	10.7409	0.000754105	0.00743968	0.00229862	10.7459	0.664498	0.962799	0.0136903	10.7388	0.0631186	0.336849	-0.00309769	10.7484	0.679709	0.850401
nHILIC.CSF.28	7-Methylxanthine	0.0053112	10.9213	0.361139	0.520136	-0.000899887	10.9157	0.815232	0.969908	-0.00258524	10.9172	0.698933	0.823541	-0.00887472	10.9192	0.198122	0.536077
nHILIC.CSF.280	L-Malic acid	0.00517361	10.7634	0.482037	0.641783	-0.00772443	10.7553	0.250106	0.800874	-0.00057566	10.7594	0.946441	0.966691	-0.0156771	10.7586	0.0402709	0.320044
nHILIC.CSF.281	C8 H4 N4 O9 S	0.0137071	10.7915	0.0116543	0.0361283	-0.00267589	10.7925	0.505332	0.924369	0.00877681	10.7898	0.241393	0.503548	-0.00677709	10.7943	0.344766	0.666002
nHILIC.CSF.282	Hypoxanthine	0.0188174	10.7244	0.00405432	0.0179549	-0.00577025	10.7343	0.224691	0.765831	0.0232457	10.7271	0.00287289	0.095251	-0.00192108	10.7325	0.821725	0.92872
nHILIC.CSF.283	2-Amino-3-hydroxy-5-nitrobenzophenone	0.0211408	10.1753	0.0665058	0.132401	0.00758746	10.2199	0.389542	0.886685	-0.124465	10.2159	0.647777	0.803244	0.211136	10.1831	0.47949	0.731026
nHILIC.CSF.284	C16 H14 N4 O5 S	-0.0150347	10.5782	0.307814	0.457504	0.00227473	10.6402	0.850009	0.975957	0.0541251	10.5915	0.350568	0.583683	0.00102473	10.6322	0.95058	0.991768
nHILIC.CSF.285	Sarcosine	0.0139437	10.7396	0.0127041	0.0380402	-0.00376215	10.746	0.386623	0.886238	0.0162711	10.7411	0.0757525	0.356407	-0.00206926	10.745	0.793331	0.914086
nHILIC.CSF.286	Methylsuccinic acid Esi-1.4859953	0.0264612	10.8676	0.000450048	0.00532694	-0.000872078	10.8639	0.897599	0.986808	0.00819705	10.8605	0.36658	0.601117	-0.015161	10.8707	0.0464172	0.341602
nHILIC.CSF.287	C19 H10 N2 O4	0.00454704	10.5738	0.29187	0.441878	-0.0188779	10.5744	3.93506e-06	0.00128086	-0.0119391	10.5752	0.100549	0.390953	-0.00644329	10.573	0.357267	0.670743
nHILIC.CSF.288	C7 H10 N5 S2	0.0140062	10.7432	0.00700563	0.0262107	-0.00844975	10.6378	0.0920934	0.487354	-0.00514611	10.7334	0.487416	0.697151	-0.132999	10.6384	0.068237	0.394039
nHILIC.CSF.289	1,3-Di-(11Z,14Z-eicosadienoyl)-2-(6Z,9Z,12Z-octadecatrienoyl)-sn-glycerol-d5	0.0157511	10.7544	0.00543867	0.0218554	-0.00254873	10.7572	0.503067	0.924369	0.0117457	10.7533	0.108126	0.399945	-0.00577946	10.7585	0.386808	0.682844
nHILIC.CSF.29	<none> Esi-0.91099894	0.0233876	10.7685	0.278518	0.429656	0.00921585	10.7724	0.544851	0.949192	0.0118731	10.761	0.602379	0.77043	-0.00463073	10.7804	0.830463	0.932123
nHILIC.CSF.290	<none> Esi-1.936003	0.0142106	10.6995	0.100727	0.188973	-0.0181173	10.6968	0.00832295	0.120279	0.0138971	10.6993	0.242815	0.503548	-0.0155921	10.6968	0.132221	0.460299
nHILIC.CSF.291	C10 H8 O15 S	0.0163681	10.7759	0.00354571	0.0167265	-0.00269739	10.7787	0.497528	0.924369	0.0120163	10.7747	0.108783	0.400102	-0.00605897	10.7802	0.39713	0.682844
nHILIC.CSF.292	C3 H10 N2 O5 S	0.017257	10.9066	0.00181871	0.012206	-0.00202291	10.9051	0.723024	0.969908	0.00751476	10.9024	0.332227	0.5647	-0.0109091	10.9091	0.0788878	0.407587
nHILIC.CSF.293	C33 H4 N2	0.0300031	10.3898	0.498151	0.659138	-0.0023364	10.4929	0.86101	0.979753	0.1916	10.3549	0.212056	0.489347	-0.00561965	10.5367	0.476977	0.731026
nHILIC.CSF.294	C15 H4 N2 O3 S2	0.0129233	10.7115	0.0310855	0.0725329	0.00919402	10.7148	0.0538094	0.361133	0.00584519	10.7082	0.486029	0.697151	0.00291178	10.7184	0.683588	0.850401
nHILIC.CSF.295	2,4-Diamino-6,7-dimethoxyquinazoline	-0.0281871	9.27362	0.444305	0.603634	0.00684405	9.89414	0.917702	0.988167	0.186216	9.59	0.629957	0.791181	1.09961	9.63172	0.00439477	0.112084
nHILIC.CSF.296	C6 H6 N3 O9	0.00367147	10.7411	0.480867	0.641783	0.00117764	10.7357	0.840785	0.975957	-0.00456625	10.7375	0.631973	0.791181	-0.00827139	10.7389	0.443314	0.704304
nHILIC.CSF.297	2-Hydroxy-6-oxo-6-(2-hydroxyphenyl)-hexa-2,4-dienoate	0.0175493	10.7946	0.0013157	0.0100608	-0.00136332	10.7995	0.780447	0.969908	0.0139052	10.7938	0.0927204	0.378275	-0.00397052	10.8007	0.625268	0.819013
nHILIC.CSF.298	Gly-Ser-OH	0.00800976	10.6876	0.214941	0.349817	1.01909e-05	10.7229	0.998678	0.999126	-0.0114716	10.7281	0.147833	0.441581	-0.0068831	10.6854	0.747116	0.892207
nHILIC.CSF.299	Ethyl acetate Esi-1.6870027	0.0234642	10.7577	0.00826672	0.0283244	-0.00294435	10.7473	0.685125	0.963318	0.00210203	10.748	0.828488	0.912757	-0.0226182	10.7561	0.0246116	0.271561
nHILIC.CSF.3	3-Hydroxy-2-naphthoate	0.0106764	11.247	0.0176883	0.0477805	0.000808562	11.2576	0.835139	0.975957	0.0151027	11.2503	0.0424521	0.298714	0.0048047	11.2552	0.518113	0.751206
nHILIC.CSF.30	C18 H8 N5 O5	-0.000407076	10.8482	0.941836	0.969539	-0.00746786	10.8473	0.0906718	0.486718	0.00154795	10.8503	0.78681	0.886182	-0.00348979	10.8451	0.58859	0.803295
nHILIC.CSF.300	C12 H15 N3 O8	0.008317	10.7318	0.180363	0.301841	0.0125412	10.7258	0.00450487	0.088262	-0.0079955	10.7235	0.2876	0.539447	-0.00247202	10.7336	0.731374	0.877997
nHILIC.CSF.301	3-ethyl-7-isopropyl-1-azulenesulfonate	0.14323	10.345	6.97615e-08	5.04608e-06	0.0115444	10.4985	0.405913	0.8928	0.323843	10.3735	0.0815029	0.367695	0.112335	10.4834	0.31135	0.649644
nHILIC.CSF.302	Gluconapoleiferin	0.00894142	10.5037	0.393182	0.560091	-0.0143945	10.5463	0.0221464	0.212258	0.0202584	10.5092	0.628805	0.791181	-0.00542828	10.5445	0.561314	0.78584
nHILIC.CSF.303	C24 H2 N O	0.0169512	10.7055	0.0851636	0.164515	-0.0110442	10.7112	0.0490437	0.339654	0.0221386	10.7073	0.0322475	0.262414	-0.0144677	10.7099	0.0934721	0.431563
nHILIC.CSF.304	C25 H2 N3 O24 S	0.0147493	10.7474	0.0083764	0.0285499	-0.00258301	10.7512	0.499008	0.924369	0.0127642	10.747	0.0791764	0.365559	-0.00484183	10.7519	0.460925	0.718465
nHILIC.CSF.305	Mono-N-depropylprobenecid Esi-0.8919986	0.0127093	10.6674	0.0916467	0.173942	0.010831	10.6809	0.111169	0.53214	0.00909687	10.6683	0.402307	0.63723	0.0109755	10.6812	0.270625	0.606728
nHILIC.CSF.306	Trinexapac-ethyl	0.112432	10.2014	7.3555e-11	6.84061e-09	0.0116998	10.3296	0.461426	0.919063	0.1249	10.2786	0.58878	0.762019	0.221369	10.2635	0.332959	0.658835
nHILIC.CSF.307	C6 H3 O5 S	0.0521517	10.4321	0.00160865	0.0111826	-0.0373723	10.3251	0.00949213	0.12611	-0.0362645	10.3527	0.845225	0.920649	-0.0976671	10.3952	0.603258	0.809734
nHILIC.CSF.308	C13 H17 O4	-0.00619639	10.6349	0.540492	0.692638	-0.0177399	10.6319	0.0674179	0.410949	-0.0044854	10.6388	0.692471	0.823541	-0.00554985	10.6277	0.667518	0.850401
nHILIC.CSF.309	C6 H8 N5 S3	-0.00872429	10.5608	0.327105	0.477457	0.0083388	10.6307	0.188589	0.702917	-0.0336547	10.6201	0.444493	0.660667	0.198991	10.5775	0.0681686	0.394039
nHILIC.CSF.31	D-Sorbitol	0.0186243	11.0532	0.000292057	0.00472132	-0.00384369	11.0597	0.405943	0.8928	0.0171103	11.0536	0.0202043	0.227705	-0.00469919	11.0598	0.490891	0.740087
nHILIC.CSF.310	C14 H8 N4 O5	0.00864765	10.7301	0.142785	0.24781	0.00226149	10.7175	0.652779	0.962799	-0.0092786	10.7209	0.20923	0.486461	-0.0159234	10.7257	0.00933066	0.151856
nHILIC.CSF.311	C10 H4 N2 O5 S	0.0139903	10.7644	0.0117529	0.0362612	0.0020102	10.7692	0.620945	0.952464	0.0103556	10.7636	0.178654	0.463002	-0.000197814	10.7704	0.977951	0.993851
nHILIC.CSF.312	DL-2-Aminoadipic acid	0.0179926	10.72	0.00254501	0.0141325	-0.0047044	10.7175	0.217791	0.754158	0.0081548	10.7163	0.184293	0.466708	-0.0108016	10.7211	0.0994005	0.437355
nHILIC.CSF.313	C33 H38 N2 O16	0.0136688	10.7332	0.0029459	0.0157195	-0.000283128	10.7386	0.937358	0.988167	0.0123118	10.7334	0.0392529	0.29372	-0.00178246	10.7389	0.765335	0.900059
nHILIC.CSF.314	p-Chloromercuribenzoate	0.00968766	10.6698	0.107583	0.196732	-0.00444613	10.6635	0.35227	0.860173	0.000564041	10.6653	0.941672	0.963881	-0.0259822	10.6675	0.0010342	0.0517895
nHILIC.CSF.315	MID73253:alpha-(1,2-Dihydroxyethyl)-1,2,3,4-tetrahydro-7-hydroxy-9-methoxy-3,4-dioxocyclopenta[c][1]	0.00975717	10.6145	0.164125	0.2797	-0.00901638	10.6322	0.0720187	0.42238	0.0146585	10.7185	0.0640154	0.336849	-0.0412626	10.5297	0.812921	0.925261
nHILIC.CSF.316	C38 H20 N3 O4	0.00581055	9.93021	0.882909	0.945351	0.00101492	9.35023	0.989737	0.999126	-0.743802	9.62037	0.0251049	0.229086	-0.453988	9.60963	0.196803	0.536077
nHILIC.CSF.317	C44 H12 N10 O3	-0.0351721	10.1062	0.280248	0.430287	0.00902988	9.72971	0.77453	0.969908	-0.40953	9.79121	0.217815	0.489347	-0.349227	10.0119	0.211126	0.547146
nHILIC.CSF.318	<none> Esi-0.7699991	-0.0951971	8.31647	0.00124076	0.00997205	0.0329431	8.48551	0.153782	0.637224	-0.0647736	8.43855	0.887706	0.942481	0.400537	8.37812	0.381429	0.682844
nHILIC.CSF.319	7-Ethoxycoumarin	0.0169128	10.7875	0.0016147	0.0111826	0.00254465	10.7939	0.453091	0.916032	0.0135627	10.7865	0.0306858	0.256108	-0.000678955	10.7955	0.924077	0.984573
nHILIC.CSF.32	AG-82	0.0163636	11.0271	0.0014415	0.0106638	-0.0121225	11.0088	0.0101472	0.127035	-0.0038775	11.0164	0.627356	0.791181	-0.0325145	11.0179	6.03741e-06	0.00375593
nHILIC.CSF.320	Metsulfovax	0.012198	10.6933	0.0492928	0.105906	-0.0125356	10.6812	0.0111096	0.136208	0.00163128	10.6867	0.847251	0.920702	-0.0354174	10.6868	6.8481e-05	0.00891622
nHILIC.CSF.321	L-Arginine	0.0177733	10.753	0.0074288	0.0268675	-0.0010956	10.762	0.837529	0.975957	0.0191331	10.7542	0.0511523	0.313634	-0.000245678	10.7616	0.972099	0.993851
nHILIC.CSF.322	C9 H4 N O10 S Esi-5.7900033	0.0140551	10.7409	0.0955015	0.179798	0.00320124	10.7458	0.643145	0.962799	0.011381	10.7391	0.261602	0.520803	-0.00195605	10.7481	0.818177	0.926586
nHILIC.CSF.323	Zearalenone	0.0386939	9.96735	7.91123e-08	5.15021e-06	-0.00921901	9.28145	0.141153	0.614923	-0.583919	9.54918	0.1315	0.425904	-0.81244	9.63998	0.0341066	0.313657
nHILIC.CSF.324	?-D-Glucose Esi-2.5659997	0.0199565	10.8411	0.00284697	0.0153172	-0.0112508	10.8441	0.0209571	0.206713	0.017795	10.8415	0.0241346	0.227705	-0.0122228	10.844	0.0643835	0.394039
nHILIC.CSF.325	C17 H12 N11 O S2 Esi-1.076001	-0.000571862	10.7238	0.915312	0.961919	-0.00903646	10.7212	0.0564498	0.3712	0.000746581	10.7252	0.901735	0.9454	-0.00513721	10.7194	0.396493	0.682844
nHILIC.CSF.326	N,N-Hexamethyleneamiloride	0.0155319	10.7422	0.0428604	0.0939466	0.00429577	10.7549	0.445197	0.916032	0.0188827	10.7445	0.0824274	0.367695	0.00816542	10.7536	0.366249	0.671629
nHILIC.CSF.327	Asp His	0.0100304	10.7029	0.169264	0.285469	-0.0103858	10.612	0.11876	0.560239	-0.0507748	10.6069	0.37741	0.61571	-0.0140007	10.7	0.116585	0.448057
nHILIC.CSF.328	Suprofen Esi-2.3760037	0.00154038	10.5099	0.944108	0.969539	0.000700067	10.5668	0.95889	0.988167	-0.155353	10.4928	0.689414	0.823541	0.279555	10.5888	0.702656	0.861448
nHILIC.CSF.329	2-Hydroxy-6-oxo-6-(2-hydroxyphenyl)-hexa-2,4-dienoate Esi-2.9559953	0.0182295	10.522	0.0313817	0.0727464	-0.0473552	10.5385	1.186e-05	0.00193022	0.0722545	10.5753	0.180649	0.463002	-0.106625	10.4866	0.394425	0.682844
nHILIC.CSF.33	C15 H2 O17	0.016602	11.0642	0.00212449	0.0130986	-0.00237933	11.0675	0.538143	0.949192	0.0126031	11.0629	0.0664258	0.341848	-0.0066415	11.0691	0.335171	0.659204
nHILIC.CSF.330	<none> Esi-5.551014	0.0152235	10.7328	0.00416054	0.0183008	-0.00158054	10.7345	0.672361	0.962799	0.0111209	10.7308	0.106883	0.397604	-0.00712937	10.7367	0.259181	0.596209
nHILIC.CSF.331	C24 H24 N22 O6	0.0141771	10.7287	0.00327982	0.0161755	0.000916356	10.7342	0.783764	0.969908	0.0125683	10.7283	0.0317458	0.261601	-0.00192154	10.7351	0.748302	0.892207
nHILIC.CSF.332	2,6-Naphthalenedisulfonic acid	0.0127646	10.7294	0.025272	0.0620834	-0.00366443	10.7269	0.35564	0.860173	0.00619019	10.7261	0.320248	0.55595	-0.0126896	10.7299	0.0403127	0.320044
nHILIC.CSF.333	C21 H20 N3 O	0.0114096	10.6169	0.526965	0.684739	0.026242	10.6453	0.0432144	0.316096	0.0966709	10.5773	0.323564	0.556425	0.0192767	10.6875	0.21979	0.556744
nHILIC.CSF.334	C25 H11 N11 O8	0.00800923	10.6767	0.233189	0.375758	0.016121	10.6761	0.00460969	0.088262	-0.00122847	10.6695	0.912727	0.950696	-0.000853297	10.6832	0.918584	0.984033
nHILIC.CSF.335	C38 H10 N3 O	0.00133918	10.2961	0.891794	0.947077	-0.0203017	10.1883	0.483462	0.924369	-0.178057	10.2703	0.32359	0.556425	-0.0225042	10.2047	0.920508	0.984033
nHILIC.CSF.336	<none> Esi-1.0140035	0.00464513	10.6282	0.298368	0.446523	-0.00728783	10.6294	0.135479	0.604089	0.00097411	10.6292	0.890362	0.942481	-0.00917677	10.6284	0.149771	0.48508
nHILIC.CSF.337	C56 H12 N10 O	0.0125397	10.6331	0.00366801	0.0170562	-0.00782932	10.6364	0.0954839	0.491624	0.00777299	10.634	0.241092	0.503548	-0.0105185	10.6358	0.0915217	0.431563
nHILIC.CSF.338	17-Hydroxy-3-oxo-17alpha-pregna-1,4-diene-21-carboxylic acid, gamma-lactone Esi-1.1600024	0.0400877	10.0662	1.69684e-11	1.84107e-09	-0.00518207	9.45293	0.398538	0.889607	-0.732583	9.68371	0.0477681	0.305812	-0.543055	9.78212	0.140059	0.476913
nHILIC.CSF.339	C4 H5 N4 O2	0.0159212	10.7237	0.00401887	0.0179197	-0.00452869	10.7228	0.303506	0.819843	0.0103103	10.7208	0.170641	0.460418	-0.0133658	10.7256	0.0400257	0.320044
nHILIC.CSF.34	C10 H2 N4 O11 S	0.0171738	11.0704	0.00256164	0.0141325	-0.00208721	11.0742	0.566615	0.949192	0.0131696	11.0692	0.0579074	0.324776	-0.00608863	11.0757	0.359989	0.670743
nHILIC.CSF.340	C14 H N S2	0.0178775	10.6396	0.00574577	0.0228079	-0.0148543	10.6428	0.00110241	0.04636	0.016196	10.6399	0.0108961	0.16889	-0.0167664	10.6428	0.000489887	0.0354352
nHILIC.CSF.341	N-Nitrosoproline	0.0218419	10.6592	0.0033135	0.0162187	-0.0112817	10.6713	0.00171792	0.0570221	0.0313425	10.6637	0.000504264	0.0468965	-0.00135539	10.6679	0.86509	0.946806
nHILIC.CSF.342	C13 H30 N4 O15	0.0145635	10.6986	0.0103282	0.0334489	0.00182798	10.7038	0.643646	0.962799	0.0138118	10.6974	0.0488548	0.305812	-0.00421677	10.7055	0.513051	0.74887
nHILIC.CSF.343	C7 H13 O10	0.0137579	10.586	0.121839	0.218504	-0.0253368	10.5837	0.00218979	0.0570221	0.0215077	10.5842	0.134246	0.428403	-0.0151921	10.5854	0.237656	0.570996
nHILIC.CSF.344	C12 H13 N5 O3 S	-0.0038468	10.5961	0.438725	0.600603	-0.00117268	10.624	0.767412	0.969908	0.0186551	10.6085	0.194533	0.467802	-0.00926682	10.614	0.541749	0.766692
nHILIC.CSF.345	6-Hydroxynicotinic acid	0.0187492	10.6846	0.00626583	0.0239944	-0.00592477	10.685	0.152969	0.637224	0.0132014	10.6823	0.15491	0.448207	-0.0133634	10.6874	0.133023	0.460628
nHILIC.CSF.346	C40 H6 O5	-0.692709	9.40272	0.0141444	0.0408971	-0.0311049	9.38875	0.734717	0.969908	-0.449824	9.74031	0.190015	0.466708	0.419487	9.04994	0.328215	0.657491
nHILIC.CSF.347	4,5-seco-Dopa	0.0232174	10.7014	0.000342256	0.00484366	-0.00360097	10.7021	0.35627	0.860173	0.0139423	10.6979	0.0230935	0.227705	-0.00945751	10.7057	0.142121	0.476913
nHILIC.CSF.348	N-Acetyl-D-glucosamine 6-sulfate	0.0167619	10.7165	0.0135283	0.0398504	-0.000198204	10.6789	0.963264	0.988167	-0.0236888	10.6695	0.639242	0.797216	-0.0023313	10.7226	0.75365	0.895571
nHILIC.CSF.349	C24 H4 N2 O20 S	0.0147989	10.7252	0.00791159	0.0279915	-0.00260137	10.7269	0.50696	0.924369	0.0110038	10.7237	0.106327	0.397604	-0.00757212	10.7286	0.208764	0.547146
nHILIC.CSF.35	(-)-?-hydroxy butyric acid	0.021806	10.9106	0.0186349	0.0491882	0.0147858	10.9157	0.164917	0.658657	0.00520471	10.9056	0.689983	0.823541	0.00628081	10.9212	0.677058	0.850401
nHILIC.CSF.350	N-Acetyl-L-Histidine	0.031804	10.4228	0.000184947	0.0036485	-0.0013485	10.6323	0.728962	0.969908	0.237958	10.5282	0.0508333	0.313634	0.153257	10.5451	0.140934	0.476913
nHILIC.CSF.351	C50 H4 N O18 S5	0.0173862	10.7235	0.00251561	0.0141325	7.09165e-06	10.7251	0.998501	0.999126	0.0109808	10.7206	0.0913249	0.378275	-0.00770612	10.7282	0.202208	0.539496
nHILIC.CSF.352	C8 H4 O2 Esi-1.966003	0.00497493	10.8344	0.659787	0.79541	0.00955246	10.8165	0.49196	0.924369	-0.0213613	10.8216	0.172568	0.460418	-0.0138256	10.8278	0.413396	0.691828
nHILIC.CSF.353	<none> Esi-1.6579995	0.00517505	9.86406	0.833565	0.91664	-0.0671948	9.6271	0.00669154	0.106235	-0.0343711	9.77887	0.929785	0.959255	-0.438369	9.69168	0.264082	0.598095
nHILIC.CSF.354	Erythritol	0.0386815	10.7503	5.15308e-05	0.00152484	-0.00668429	10.7808	0.466062	0.919063	0.0532446	10.76	6.85117e-05	0.0123797	0.00818683	10.7737	0.592773	0.807312
nHILIC.CSF.355	Chloranil	-0.103178	9.48713	0.520626	0.679213	-0.00766817	9.16145	0.583474	0.949192	-0.666757	9.45051	0.0872666	0.371311	0.0310584	9.16975	0.941625	0.991768
nHILIC.CSF.356	20-hydroxy-PGE2	0.0547507	10.1767	0.00309182	0.0160244	0.0277284	9.80468	0.785543	0.969908	-0.620675	9.84101	0.0672144	0.341848	-0.0804681	10.108	0.767636	0.900059
nHILIC.CSF.357	C33 H9 N4 O	0.00762046	10.5869	0.167675	0.283523	-0.0123808	10.5812	0.0206744	0.206713	-0.00801112	10.586	0.295386	0.539447	-0.00616717	10.5817	0.435879	0.704304
nHILIC.CSF.358	<none> Esi-7.010008	0.00131643	10.6222	0.850735	0.922154	-0.00184999	10.6692	0.705043	0.969908	0.00407625	10.6688	0.576323	0.75337	0.0367248	10.6267	0.445028	0.704304
nHILIC.CSF.359	Linderalactone	0.0281855	10.8198	0.000945883	0.00855236	-0.0128266	10.8377	0.0456822	0.330435	0.035769	10.8278	0.00929424	0.157737	-0.000308473	10.8313	0.983509	0.993851
nHILIC.CSF.36	C7 H2 N3 O2	0.00181461	11.0081	0.847078	0.922154	0.00735236	10.997	0.433171	0.916032	-0.0154323	11.0005	0.140134	0.432946	-0.00740852	11.0037	0.549278	0.773983
nHILIC.CSF.360	7-keto-n-caprylic acid	0.00755444	10.6548	0.296848	0.445272	0.0031169	10.6489	0.621808	0.952464	-0.00956546	10.6506	0.271366	0.524211	-0.0118833	10.6527	0.0707826	0.397237
nHILIC.CSF.361	C8 H12 O11 Esi-2.9110062	0.0074548	10.6941	0.410839	0.577067	-0.00626786	10.6987	0.322173	0.846034	0.0107048	10.6965	0.331423	0.5647	-0.00938302	10.6967	0.364736	0.670743
nHILIC.CSF.362	C59 H8 N8 O	0.00242556	10.3394	0.767729	0.876995	0.00129079	10.3526	0.93228	0.988167	-0.0418723	10.3243	0.808117	0.900142	0.0225056	10.3688	0.885603	0.96088
nHILIC.CSF.363	<none> Esi-1.1889983	0.0429425	10.0978	0.290184	0.441378	-0.00730091	9.9302	0.85147	0.975957	-0.0308053	9.96242	0.917215	0.952324	-0.270813	10.051	0.314561	0.652163
nHILIC.CSF.364	C4 H3 S4	0.00244893	10.6328	0.764654	0.87639	-0.00322867	10.6849	0.569611	0.949192	0.0087865	10.683	0.287106	0.539447	0.039779	10.6392	0.416445	0.695143
nHILIC.CSF.365	C12 H8 N O6	0.0136283	10.7004	0.00974953	0.0323824	-0.0015252	10.6964	0.738755	0.969908	0.00428872	10.6956	0.57616	0.75337	-0.0141665	10.7008	0.0577628	0.379834
nHILIC.CSF.366	alpha-EMTBL	0.0201154	10.7455	0.000572445	0.0063163	-0.0037976	10.7579	0.361998	0.860173	0.0241628	10.7489	0.00179557	0.0730575	0.00105149	10.7556	0.901958	0.973755
nHILIC.CSF.367	Sulfadoxine suflate	0.0117282	10.4983	0.166091	0.281575	0.000384622	10.4362	0.962366	0.988167	-0.0517152	10.4567	0.743969	0.860255	-0.0290806	10.4724	0.798485	0.915165
nHILIC.CSF.368	Pyroglutamic acid	0.0109913	10.6844	0.0464396	0.101111	-0.000414415	10.6874	0.928341	0.988167	0.0111542	10.6831	0.104996	0.397604	-0.00760755	10.6889	0.19631	0.536077
nHILIC.CSF.369	2-Chloro-4-hydroxy-6-amino-1,3,5-triazine	0.0010032	10.626	0.897252	0.950384	-0.0245213	10.6186	0.00329842	0.0718974	0.00465784	10.6246	0.654046	0.807311	-0.0141937	10.6193	0.111714	0.442357
nHILIC.CSF.37	3,5-Dinitrosalicylic acid Esi-1.9930017	0.0216882	9.38739	0.371893	0.533265	0.0225088	10.2578	0.527704	0.946213	0.297945	9.78592	0.444513	0.660667	1.51724	9.93495	0.361631	0.670743
nHILIC.CSF.370	L-Phenylalanine	0.0129786	10.7039	0.0141977	0.0408971	0.00819808	10.7028	0.0826045	0.467613	0.00251837	10.6981	0.71492	0.832279	-0.00472705	10.7085	0.452877	0.712132
nHILIC.CSF.371	C5 H2 N2 O4	0.019432	10.6881	0.00190576	0.0124065	-0.0033029	10.6814	0.471891	0.919063	0.00269091	10.6813	0.780994	0.882686	-0.0123774	10.6877	0.167728	0.512635
nHILIC.CSF.372	C33 H12 N11 O13	0.0149507	10.4073	0.198198	0.326352	-0.010086	10.5661	0.0250777	0.220616	0.137125	10.4708	0.0927799	0.378275	0.0426405	10.5165	0.370537	0.674529
nHILIC.CSF.373	C6 H3 N S3	0.0358461	10.6352	0.0512669	0.108375	5.87152e-05	10.646	0.99719	0.999126	0.0329462	10.6363	0.0521922	0.313634	-0.019831	10.6458	0.275004	0.606873
nHILIC.CSF.374	MID42519:1?-hydroxy-18-(4-hydroxy-4-methyl-2-pentynyloxy)-23,24,25,26,27-pentanorvitamin D3 / 1?-hyd	0.0402975	9.99011	5.02221e-08	4.08682e-06	0.00547449	9.48052	0.851969	0.975957	-0.661864	9.57448	0.0840152	0.367695	-0.384596	9.85184	0.27121	0.606728
nHILIC.CSF.375	C46 H18 N8 O10	0.0082713	10.5361	0.196397	0.324503	-0.00779856	10.5866	0.0866262	0.476251	0.0090484	10.5843	0.128783	0.425904	0.0263821	10.5428	0.530636	0.759337
nHILIC.CSF.376	C21 H26 N O10	-0.0089741	8.89379	0.630658	0.775235	-0.0268577	9.59497	0.582891	0.949192	0.540939	9.22442	0.205364	0.482642	0.870782	9.32531	0.0336522	0.313657
nHILIC.CSF.377	C45 H10 N12 O3	0.0174057	10.616	0.000109392	0.00263756	-0.0103048	10.6225	0.013574	0.155856	0.017924	10.6195	0.00391912	0.111882	-0.0115004	10.6195	0.0423258	0.324643
nHILIC.CSF.378	C10 H28 N4 O10	0.0224346	10.6775	3.3423e-05	0.00111976	-0.00588	10.6715	0.203208	0.724806	0.00637401	10.6718	0.243678	0.503601	-0.0151482	10.6767	0.00485379	0.112084
nHILIC.CSF.379	Uplandicine	0.0139244	10.6481	0.0667235	0.13243	-0.0025707	10.6427	0.697091	0.969672	0.000600758	10.642	0.951388	0.968005	-0.0160466	10.6483	0.113663	0.442889
nHILIC.CSF.38	C18 H2 O19	0.0196412	11.0467	0.000282966	0.00472132	-0.00291643	11.0497	0.459902	0.919063	0.0143703	11.0446	0.0419155	0.298714	-0.00883805	11.0521	0.175296	0.522189
nHILIC.CSF.380	C24 H2 N O Esi-2.3510063	0.0369138	10.3384	0.00518136	0.0209507	-0.0238779	10.5729	0.00618501	0.100661	0.326092	10.4642	0.748522	0.860764	0.162295	10.4675	0.440408	0.704304
nHILIC.CSF.381	Homovanillic acid	0.0425362	10.1033	0.00235951	0.0137088	0.00442326	10.4363	0.593272	0.952464	0.427674	10.1693	0.190306	0.466708	0.235546	10.3991	0.512404	0.74887
nHILIC.CSF.382	<none> Esi-1.0099977	-0.000310581	10.6066	0.941794	0.969539	0.00013535	10.6032	0.980006	0.996849	-0.00830794	10.6048	0.278924	0.532491	-0.00770257	10.6048	0.313021	0.651043
nHILIC.CSF.383	C3 H3 N3 O	0.0111811	10.657	0.0955611	0.179798	0.000774135	10.6171	0.905116	0.986808	0.0045116	10.6531	0.672194	0.819289	-0.00429939	10.6175	0.881118	0.957609
nHILIC.CSF.384	C60 H12 N12 O	-0.00671814	10.5294	0.310448	0.460368	-0.00300841	10.5755	0.497841	0.924369	0.00130138	10.5773	0.840643	0.918219	0.0312476	10.5317	0.471633	0.725847
nHILIC.CSF.385	C7 H14 O2 S3 Esi-1.1940001	0.0028224	10.6858	0.652312	0.787857	-0.000939915	10.6805	0.845357	0.975957	-0.00678017	10.6836	0.349573	0.583518	-0.00176396	10.6823	0.772862	0.900059
nHILIC.CSF.386	C9 H20 O9	0.0165171	10.6817	0.00319851	0.0161755	-0.000979714	10.6923	0.810786	0.969908	0.0224926	10.684	0.00891165	0.156797	0.00528368	10.6909	0.483512	0.735435
nHILIC.CSF.387	C16 H4 N2 S2	0.00896796	10.6007	0.104518	0.193299	-0.00510027	10.5925	0.286085	0.813023	-0.000485358	10.5951	0.937628	0.962433	-0.0251269	10.5975	0.000962577	0.0517895
nHILIC.CSF.388	C12 H9 N2 O5 S	0.00964958	10.6278	0.0914799	0.173942	-0.0126347	10.6238	0.0198848	0.202266	0.00368985	10.6265	0.674649	0.819397	-0.0172364	10.6247	0.0357111	0.318465
nHILIC.CSF.389	N2,N2-Dimethylguanosine	0.031949	9.95737	0.0022906	0.0136876	-0.0178241	9.3631	0.0959083	0.491624	-0.481336	9.63686	0.19854	0.471713	-0.714849	9.63193	0.0572176	0.379834
nHILIC.CSF.39	Threonic acid Esi-6.894012	0.00299783	11.0551	0.736002	0.858632	-0.00504367	11.0546	0.567313	0.949192	0.00341402	11.0559	0.737702	0.854526	-0.00510656	11.0538	0.598931	0.80893
nHILIC.CSF.390	C30 H8 N5 O4	0.0209616	10.4881	0.139451	0.244039	-0.00595809	10.3594	0.782217	0.969908	-0.0771901	10.3951	0.511369	0.709856	-0.14196	10.4412	0.0848446	0.418641
nHILIC.CSF.391	10-Lauroleic acid	-0.0011666	10.6316	0.869081	0.938261	0.0102244	10.4963	0.332142	0.846034	-0.13332	10.5355	0.11965	0.413121	-0.0354377	10.5806	0.400247	0.683191
nHILIC.CSF.392	C14 H2 N4 O6 S2	0.0175365	10.7344	0.00188718	0.0124065	-0.00201821	10.7305	0.668491	0.962799	0.00600087	10.7291	0.442428	0.660667	-0.0152844	10.7355	0.0303241	0.305833
nHILIC.CSF.393	<none> Esi-5.551014 :1	0.0168194	10.7069	0.00149041	0.0107806	-0.0023947	10.7061	0.553773	0.949192	0.0101072	10.7036	0.114083	0.405838	-0.0121298	10.7093	0.0317661	0.308653
nHILIC.CSF.394	4-hydroperoxy 2-Nonenal	0.0163719	10.6587	0.00699696	0.0262107	-0.00551686	10.6481	0.399025	0.889607	-0.0058893	10.6513	0.433256	0.65593	-0.016494	10.6547	0.0178931	0.231727
nHILIC.CSF.395	<none> Esi-1.989005	0.00280517	10.2646	0.87557	0.943702	0.0261596	10.3667	0.180474	0.691108	0.110803	10.3412	0.604185	0.771224	0.213621	10.2989	0.384404	0.682844
nHILIC.CSF.396	2(3H)-Furanone	-0.0109232	10.5938	0.267154	0.419078	-0.0218125	10.5833	0.00973931	0.126187	-0.032843	10.5886	0.00944971	0.157737	0.00543634	10.5875	0.602071	0.809734
nHILIC.CSF.397	C14 H N3 O S2	0.012946	10.625	0.0314005	0.0727464	0.00265431	10.6177	0.5571	0.949192	-0.0107072	10.6194	0.263901	0.522402	-0.0249623	10.6227	0.00813434	0.147143
nHILIC.CSF.398	C8 H5 N O3	0.0806802	10.1322	0.321739	0.472803	-0.0264441	10.4453	0.0128974	0.152659	0.627008	10.1856	0.0578684	0.324776	0.136795	10.4191	0.404239	0.685312
nHILIC.CSF.399	C11 H3 N O12 S2	0.0144635	10.6526	0.0560343	0.115074	0.00866844	10.6409	0.0912129	0.486718	-0.00916207	10.6417	0.353291	0.58372	-0.0102482	10.6508	0.229925	0.563534
nHILIC.CSF.4	cis-1,2-Dihydroxy-1,2-dihydrodibenzothiophene	0.012712	11.2327	0.0106012	0.0335018	-0.00385856	11.2341	0.329922	0.846034	0.00933704	11.2317	0.159112	0.45449	-0.00739038	11.2352	0.199279	0.536077
nHILIC.CSF.40	C3 H6 N2 O3 S2	0.0147435	11.0577	0.00762573	0.0274273	-0.00323215	11.0627	0.403975	0.8928	0.0139051	11.058	0.0583698	0.324776	-0.00425453	11.0629	0.541004	0.766692
nHILIC.CSF.400	C17 H6 O2 Esi-2.9140012	-0.000617095	10.5722	0.940703	0.969539	-0.00976331	10.6677	0.270416	0.800874	0.0385265	10.6249	0.434373	0.656095	-0.00321735	10.6233	0.937934	0.991768
nHILIC.CSF.401	C20 H29 N O6	0.0101346	10.573	0.30332	0.451857	-0.0025851	10.5601	0.779266	0.969908	-0.0209825	10.6158	0.0369507	0.282999	-0.0254386	10.5162	0.797513	0.915165
nHILIC.CSF.402	2,4-Dichloro-3-oxoadipate	0.0056041	10.6542	0.291147	0.441811	0.00466743	10.649	0.30827	0.829273	-0.00655816	10.6492	0.337241	0.568766	-0.0197104	10.6536	0.00454161	0.112084
nHILIC.CSF.403	Punctaporin B	0.0251543	9.90768	0.323077	0.473701	0.180051	9.66427	0.258388	0.800874	-0.824486	9.63646	0.0217649	0.227705	0.325224	9.91433	0.317382	0.653846
nHILIC.CSF.404	8-hydroxy-nonanoic acid	0.0133337	10.6397	0.0583009	0.118236	-0.0106046	10.6298	0.143656	0.614923	-0.00713456	10.6336	0.419352	0.64748	-0.0113323	10.635	0.16401	0.507203
nHILIC.CSF.405	C45 H14 N5 O9	0.000963572	10.5309	0.887779	0.945576	-0.0034384	10.5853	0.397387	0.889607	0.00855458	10.5836	0.112077	0.403104	0.0370199	10.5373	0.409831	0.689405
nHILIC.CSF.406	C4 H N O8 S	0.0530042	9.89962	0.513195	0.672213	0.00289526	10.2359	0.901518	0.986808	0.572262	10.0479	0.0907111	0.378275	0.126683	10.1168	0.657015	0.847498
nHILIC.CSF.407	C38 H10 N5 O10	0.00012116	10.457	0.986719	0.993536	-0.00355236	10.5646	0.463325	0.919063	0.0443085	10.5164	0.306558	0.548267	0.0511177	10.5146	0.302237	0.643053
nHILIC.CSF.408	D-Glucose 6-sulfate	0.0189075	10.6458	0.00719822	0.0264791	-0.0111111	10.602	0.0954475	0.491624	0.00147508	10.6424	0.858582	0.925597	-0.0224978	10.6016	0.444654	0.704304
nHILIC.CSF.409	C11 H5 N O10 S3	0.0111803	10.6514	0.104103	0.19308	0.0072683	10.6391	0.160912	0.647291	-0.0110164	10.6413	0.223733	0.493731	-0.0129653	10.6482	0.0933088	0.431563
nHILIC.CSF.41	AMCC	0.0164437	11.0242	0.00142859	0.0106638	0.000467602	11.0332	0.903785	0.986808	0.0168328	11.0252	0.013526	0.17714	0.00115006	11.033	0.834877	0.933857
nHILIC.CSF.410	Creatine	0.0144148	10.6708	0.0121397	0.0369297	0.000821454	10.6771	0.847782	0.975957	0.0170113	10.6708	0.0154054	0.187564	-0.000401032	10.6777	0.950635	0.991768
nHILIC.CSF.411	5'-Methoxyhydnocarpin-D	0.0119504	10.6713	0.0264514	0.0642532	-0.00121339	10.6779	0.771334	0.969908	0.015112	10.6721	0.0401555	0.297059	-0.00223988	10.6776	0.708245	0.865743
nHILIC.CSF.412	C15 H2 O17 Esi-5.7889857	0.0127062	10.7357	0.0354745	0.0805735	0.00294085	10.732	0.597699	0.952464	0.0013632	10.7302	0.868087	0.926455	-0.00971386	10.7372	0.210667	0.547146
nHILIC.CSF.413	C6 H4 O6 S Esi-1.4040005	0.0437136	10.6072	0.00196398	0.0125348	-0.0534858	10.5994	0.000241565	0.0187584	0.0194539	10.6006	0.220565	0.490849	-0.0480569	10.6053	0.00144562	0.0627398
nHILIC.CSF.414	C24 H4 O23 S	0.0162725	10.7031	0.00173064	0.0117359	0.00200874	10.703	0.585605	0.949192	0.00808525	10.6992	0.195648	0.468261	-0.00801406	10.7069	0.162558	0.507203
nHILIC.CSF.415	C14 H11 N5 O S2	-0.240153	9.45234	0.173948	0.29261	-0.0161348	8.9811	0.625172	0.953469	-0.853136	9.36004	0.0237442	0.227705	-0.114906	9.03243	0.785427	0.910202
nHILIC.CSF.416	Tyr Trp Ser	0.035794	9.61446	0.01035	0.0334489	-0.0172739	9.07494	0.732241	0.969908	-0.463196	9.41346	0.23624	0.503548	-0.624983	9.22903	0.127101	0.450695
nHILIC.CSF.417	C8 H12 O11 Esi-2.353	0.01461	10.7881	0.11863	0.213928	0.0025332	10.797	0.683277	0.962799	0.0141606	10.7892	0.130201	0.425904	0.00356447	10.7966	0.682708	0.850401
nHILIC.CSF.418	C30 H38 N2 O3	-0.00333584	10.6528	0.564762	0.713903	0.00644862	10.6372	0.267869	0.800874	-0.0207386	10.6418	0.00775896	0.149028	-0.00509667	10.6469	0.504088	0.747534
nHILIC.CSF.419	His Arg Met	0.0262246	9.45799	0.0327726	0.0753886	-0.0049108	9.75764	0.90164	0.986808	0.578786	9.66165	0.137389	0.432079	0.0246165	9.58003	0.949347	0.991768
nHILIC.CSF.42	cis-1,2-Dihydroxy-1,2-dihydrodibenzothiophene Esi-4.2529936	0.0170065	10.9947	0.00187588	0.0124065	0.000261092	10.9896	0.950226	0.988167	0.00341449	10.988	0.590378	0.762572	-0.0129136	10.9958	0.0181537	0.231727
nHILIC.CSF.420	C50 H12 N5 O3	-0.184327	8.18958	0.418175	0.580451	-0.00108369	7.845	0.961079	0.988167	-0.527114	8.11712	0.23733	0.503548	-0.170095	7.8875	0.698787	0.858341
nHILIC.CSF.421	<none> Esi-4.1389923	0.0776848	10.5652	0.000286307	0.00472132	-0.0347018	10.6016	0.0525982	0.360436	0.0934414	10.5796	0.609678	0.776713	0.0598819	10.5904	0.633614	0.826618
nHILIC.CSF.422	3-Methyluridine	0.0147499	10.6782	0.011154	0.0347428	0.00907652	10.6782	0.0234332	0.214859	0.00457392	10.6731	0.423125	0.650026	-2.30837e-05	10.6832	0.99674	0.99674
nHILIC.CSF.423	C4 H3 S4 Esi-7.555014	-0.0195782	10.3708	0.123133	0.220218	-0.0345745	10.0348	0.00175746	0.0570221	-0.332511	10.2582	0.393693	0.633805	-0.261563	10.1182	0.395931	0.682844
nHILIC.CSF.424	3R-hydroxy-octanoic acid	0.0182596	10.683	0.00118865	0.00979511	-0.00146104	10.6764	0.813346	0.969908	0.000144349	10.6764	0.983982	0.987014	-0.0150282	10.6824	0.0222329	0.260178
nHILIC.CSF.425	C14 H14 O6	0.021784	8.87066	0.202011	0.331257	0.0900231	8.58889	0.571572	0.949192	-0.584768	8.63614	0.200378	0.474349	0.0159412	8.79891	0.971904	0.993851
nHILIC.CSF.426	C14 H12 N O S	0.00618473	10.7685	0.253021	0.399798	-0.00156022	10.7594	0.69649	0.969672	-0.00519407	10.7626	0.444655	0.660667	-0.0129703	10.7646	0.0370081	0.320044
nHILIC.CSF.427	C5 H9 N7 O2	0.00488339	10.6404	0.286284	0.43852	-0.00333573	10.6472	0.548658	0.949192	0.00784095	10.6426	0.276603	0.530813	0.00149789	10.6455	0.827126	0.929981
nHILIC.CSF.428	Fluconazole	0.290944	8.79931	3.7698e-07	2.04512e-05	-0.0147005	9.22444	0.570156	0.949192	0.582174	9.04387	0.190887	0.466708	0.286806	9.01685	0.517317	0.751206
nHILIC.CSF.429	C10 H4 O6 S	0.0129835	10.71	0.00860608	0.02918	-0.00102333	10.712	0.782289	0.969908	0.0104387	10.7086	0.105846	0.397604	-0.00554419	10.7136	0.339887	0.662474
nHILIC.CSF.43	Thysanone	0.0185116	10.9486	0.00436636	0.0186707	-0.00706733	10.949	0.141763	0.614923	0.0132584	10.9466	0.26821	0.523638	-0.0134403	10.951	0.264595	0.598095
nHILIC.CSF.430	C8 H4 N2 O10 S	0.0165442	10.7052	0.000482318	0.00550858	0.000599561	10.7073	0.874921	0.984312	0.0118913	10.7026	0.0660153	0.341848	-0.0073222	10.71	0.186058	0.535945
nHILIC.CSF.431	<none> Esi-5.5520015 :1	0.0142298	10.679	0.00616465	0.0237467	0.00225644	10.6805	0.546863	0.949192	0.00901526	10.6762	0.119445	0.413121	-0.00675409	10.6834	0.160245	0.504837
nHILIC.CSF.432	<none> Esi-1.9320047	0.00097832	10.6133	0.916713	0.961919	-0.0152958	10.5242	0.0799269	0.460464	-0.0932855	10.5702	0.157721	0.454321	-0.0891844	10.5595	0.190133	0.536077
nHILIC.CSF.433	C44 H15 N9 O24	0.00490189	10.7851	0.536228	0.68989	-0.00132274	10.7903	0.728516	0.969908	0.00765868	10.7875	0.221674	0.490849	0.0028412	10.7884	0.717051	0.869918
nHILIC.CSF.434	C13 H4	0.0232032	10.5539	0.0292128	0.0694072	-0.00025894	10.6254	0.955011	0.988167	0.023912	10.6109	0.00281985	0.095251	0.136579	10.5746	0.100348	0.437673
nHILIC.CSF.435	<none> Esi-5.551014 :2	0.0131433	10.679	0.0131628	0.0389499	0.00172738	10.6825	0.626908	0.953544	0.0114539	10.6774	0.0538862	0.313634	-0.00383591	10.6844	0.431647	0.704304
nHILIC.CSF.436	Suprofen Esi-2.3779964	0.0389001	10.38	0.0256163	0.0626926	0.00908611	10.4001	0.585935	0.949192	-0.0632194	10.3114	0.82826	0.912757	0.126097	10.4704	0.60499	0.810388
nHILIC.CSF.437	C50 H14 N10 O3	-0.0949954	8.72051	0.525398	0.684068	0.0093799	8.60771	0.785835	0.969908	-0.358059	8.70485	0.419463	0.64748	0.128249	8.61356	0.77281	0.900059
nHILIC.CSF.438	C30 H7 N4 O2	0.0395119	10.2072	0.219168	0.355807	-0.107392	9.73812	0.251234	0.800874	-0.146439	10.046	0.566654	0.749082	-0.799384	9.85847	0.00735648	0.144867
nHILIC.CSF.439	<none> Esi-1.1890001	0.0629299	8.51685	0.467619	0.626379	0.0353635	8.68013	0.782215	0.969908	0.0945852	8.51217	0.831979	0.913541	0.233907	8.69901	0.595768	0.80893
nHILIC.CSF.44	C15 H2 N2 S2	0.0140017	10.9256	0.0170046	0.046318	-0.00499631	10.922	0.267062	0.800874	0.00595913	10.9219	0.438648	0.660667	-0.013701	10.9254	0.0918978	0.431563
nHILIC.CSF.440	Casimiroin	0.00920805	10.6574	0.0516956	0.108375	0.00287627	10.652	0.506304	0.924369	-0.00418472	10.65	0.496319	0.702366	-0.00699728	10.659	0.176331	0.522189
nHILIC.CSF.441	Orotidine	0.0198491	10.6482	0.00193466	0.0124699	-0.0107043	10.5638	0.0897737	0.486718	-0.0752289	10.5549	0.298658	0.54309	0.00188577	10.6497	0.785766	0.910202
nHILIC.CSF.442	3'-Deoxydryopteric acid	0.0136019	10.6302	0.0488443	0.10529	-0.00100382	10.642	0.801613	0.969908	0.0168543	10.6331	0.102127	0.393399	0.0018656	10.64	0.836336	0.933885
nHILIC.CSF.443	5-Hydroxypyrrole-2-carboxylate	0.0155494	10.6836	0.0090114	0.030396	-0.00574391	10.6806	0.152292	0.637224	0.0104781	10.6799	0.119863	0.413121	-0.0215393	10.684	0.000359707	0.0292711
nHILIC.CSF.444	Rishitin	-0.00453043	10.6779	0.538263	0.691143	-0.00278491	10.6782	0.665458	0.962799	0.00431821	10.6791	0.635796	0.79444	-0.00434541	10.677	0.580985	0.796255
nHILIC.CSF.445	C44 H6 N8 O3	0.00268305	10.3629	0.709904	0.835709	0.00100857	10.5743	0.813761	0.969908	0.120763	10.482	0.0871213	0.371311	0.152747	10.4735	0.0755614	0.403941
nHILIC.CSF.446	C6 H2 N O9 S	0.0214059	10.6378	0.000427312	0.00532694	0.00580169	10.5909	0.330388	0.846034	-0.0201654	10.5808	0.529157	0.719168	-0.00915336	10.6439	0.321724	0.657491
nHILIC.CSF.447	Psoralen Esi-2.036995	0.0161718	10.9122	0.00255156	0.0141325	-0.0031867	10.9106	0.49468	0.924369	0.00729467	10.9087	0.23729	0.503548	-0.0107206	10.914	0.0772235	0.406744
nHILIC.CSF.448	C24 H6 N O25 S	0.0148976	10.6774	0.00512383	0.0208476	-0.00330634	10.6814	0.356959	0.860173	0.0146428	10.6771	0.01423	0.181642	-0.00582153	10.682	0.236875	0.570996
nHILIC.CSF.449	Spectinomycin	0.0323335	10.266	0.353436	0.510171	0.0679314	10.053	0.548522	0.949192	-0.59436	10.0625	0.0359695	0.282122	0.137846	10.238	0.551137	0.774924
nHILIC.CSF.45	C17 H6 N2 O18 S2	0.0152385	11.0297	0.00401026	0.0179197	-0.00161026	11.0333	0.673046	0.962799	0.011834	11.0287	0.0869999	0.371311	-0.00504059	11.0346	0.438939	0.704304
nHILIC.CSF.450	C13 H17 N O6	0.0325974	9.77893	0.636931	0.777949	-0.0329497	9.96931	0.333747	0.846034	0.0761591	9.87281	0.818689	0.90795	0.315686	9.89199	0.341445	0.663525
nHILIC.CSF.451	C6 H8 N5 O2	0.0162838	10.6464	0.00581834	0.022956	0.00255272	10.2969	0.796444	0.969908	-0.367958	10.4019	0.0123657	0.17714	-0.164759	10.511	0.0696076	0.394039
nHILIC.CSF.452	C28 H14 O3	-0.0480224	9.89591	0.635471	0.777949	-0.276371	9.3902	0.130623	0.599172	-0.291459	9.97485	0.325961	0.558423	-0.719544	9.26729	0.0747671	0.403941
nHILIC.CSF.453	C25 H5 O3 S	0.0103767	10.6559	0.0575169	0.117011	0.0177467	10.6522	0.000343986	0.0223935	-0.00756502	10.6467	0.242181	0.503548	0.000198963	10.6611	0.974858	0.993851
nHILIC.CSF.454	C9 H6 N2 O S	0.0152111	10.6689	0.00922047	0.0309409	0.00684817	10.6127	0.228206	0.767861	-0.0545673	10.61	0.217989	0.489347	-0.0215207	10.6667	0.00686135	0.139586
nHILIC.CSF.455	<none> Esi-1.0079987	-0.00890531	10.5203	0.245789	0.391219	0.0094408	10.5623	0.0692494	0.413161	-0.0116464	10.5649	0.162441	0.456983	0.0337604	10.5213	0.463526	0.718465
nHILIC.CSF.456	<none> Esi-1.9320046	0.00535799	10.592	0.559012	0.712166	0.00353922	10.3336	0.869367	0.982565	-0.324542	10.4096	0.0221427	0.227705	-0.171811	10.4935	0.067861	0.394039
nHILIC.CSF.457	Methyl nigakinone	0.0122113	10.6742	0.0160482	0.0444411	0.00178799	10.6805	0.716599	0.969908	0.0137151	10.6745	0.0240187	0.227705	-0.002823	10.6808	0.677922	0.850401
nHILIC.CSF.458	C27 H4 N3 O4	-0.00254572	10.6639	0.713616	0.837052	-0.0158513	10.6575	0.0136463	0.155856	-0.0028944	10.6643	0.690905	0.823541	-0.00737508	10.6566	0.323017	0.657491
nHILIC.CSF.459	l-2-hydroxy-decanoic acid	0.00287802	10.5926	0.724087	0.847807	0.00295007	10.422	0.774203	0.969908	-0.107476	10.4976	0.174844	0.462599	-0.119199	10.5022	0.142039	0.476913
nHILIC.CSF.46	4,4'-dinitrostilbene	0.0186317	10.9651	0.00483615	0.0200531	-0.00121906	10.973	0.741423	0.969908	0.0175542	10.9654	0.0446845	0.298714	-0.00176954	10.9733	0.813278	0.925261
nHILIC.CSF.460	<none> Esi-1.399997	-0.0019142	10.3556	0.832475	0.91664	0.020486	10.1439	0.0813365	0.464474	-0.221515	10.2293	0.425629	0.650026	-0.103349	10.2518	0.671947	0.850401
nHILIC.CSF.461	C13 H8 N7	0.0159786	10.6461	0.0185526	0.0491882	-0.000551305	10.6451	0.923297	0.988167	0.00732633	10.6418	0.317302	0.55379	-0.00841603	10.6493	0.160065	0.504837
nHILIC.CSF.462	C41 H6 N2 O6	0.0016009	10.0847	0.949517	0.973442	-0.00897789	10.2084	0.731939	0.969908	0.151665	10.2198	0.48761	0.697151	0.0656574	10.0841	0.806838	0.921494
nHILIC.CSF.463	Lasiocarpine	0.0272455	10.5429	0.000153284	0.003266	-0.0624901	10.5419	4.34064e-13	2.82576e-10	0.0266924	10.5454	0.00778334	0.149028	-0.0181301	10.5393	0.0652003	0.394039
nHILIC.CSF.464	L-Tyrosine	0.0102047	10.6177	0.0574768	0.117011	-0.0136252	10.6242	0.0181852	0.194075	0.0169489	10.617	0.051772	0.313634	-0.0116756	10.6254	0.104083	0.442357
nHILIC.CSF.465	C16 H8 N3 O3	-0.0323108	9.91624	0.7079	0.835006	0.0962597	9.85774	0.421399	0.906824	-0.61936	9.87524	0.0749175	0.356407	0.480977	9.89366	0.179678	0.522189
nHILIC.CSF.466	C13 H4 N3 O3 S	-0.0426871	9.77478	0.561253	0.713625	-0.0139921	9.25998	0.778042	0.969908	-0.627546	9.59884	0.0733852	0.356407	-0.440626	9.39115	0.24774	0.582234
nHILIC.CSF.467	C14 H6 N4 O2 S	0.0342602	10.4382	0.00160528	0.0111826	-0.00243093	10.2479	0.915995	0.988167	-0.0772411	10.3506	0.665806	0.81781	-0.323628	10.319	0.117004	0.448057
nHILIC.CSF.468	C28 H11 N10 O4	0.0123907	10.5623	0.0277266	0.0671004	-0.0123357	10.5585	0.0098856	0.126187	0.0010042	10.5616	0.894367	0.943651	-0.00652273	10.5589	0.425111	0.704192
nHILIC.CSF.469	C33 H12 N10 O9	0.0161887	10.5697	0.00215292	0.0130986	-0.00268081	10.5845	0.529065	0.946213	0.0324551	10.5761	1.75613e-06	0.00114324	0.00309634	10.5794	0.663163	0.850401
nHILIC.CSF.47	Thalidomide	-0.00178139	10.9563	0.791563	0.886932	0.000296447	10.9733	0.958322	0.988167	0.0143456	10.9665	0.180408	0.463002	0.0184832	10.9645	0.131355	0.459741
nHILIC.CSF.470	Cys Cys Cys Esi-6.925008	0.0279311	9.82536	0.0387231	0.0863313	-0.0493808	9.87085	0.00145811	0.0558372	0.128678	9.85203	0.715939	0.832279	-0.0769219	9.84814	0.827044	0.929981
nHILIC.CSF.471	AT-56	-0.00141543	10.1449	0.968248	0.986431	0.00978972	10.1035	0.79838	0.969908	-0.236044	10.055	0.43105	0.654111	0.166731	10.1897	0.530771	0.759337
nHILIC.CSF.472	C16 H3 N O4	0.079791	9.01313	0.530362	0.687781	-0.124662	9.04178	0.378402	0.879744	0.445525	9.04093	0.28985	0.539447	-0.377182	9.01647	0.362337	0.670743
nHILIC.CSF.473	<none> Esi-1.0169985	0.00439448	10.5176	0.621316	0.770432	-0.0056745	10.5691	0.298075	0.819843	0.0185332	10.5653	0.0151993	0.187564	0.0350933	10.5259	0.44615	0.704304
nHILIC.CSF.474	Malonamoyl-CoA	0.00425361	10.4581	0.786726	0.885895	-0.00419235	10.5576	0.470133	0.919063	0.0145645	10.5538	0.0772757	0.359332	0.124716	10.4706	0.120075	0.450695
nHILIC.CSF.475	Gallic acid	0.00919413	10.6228	0.339088	0.492738	-0.00251202	10.5474	0.816081	0.969908	0.010814	10.6223	0.288491	0.539447	-0.116984	10.5414	0.149724	0.48508
nHILIC.CSF.476	C18 H4 N4 O5	0.000525674	9.79224	0.990585	0.993536	-0.0194875	9.06486	0.700333	0.969908	-0.777205	9.48229	0.0301053	0.254526	-0.711912	9.31156	0.0638086	0.394039
nHILIC.CSF.477	<none> Esi-5.5520015 :2	0.0193455	10.6551	0.000273259	0.00472132	-0.00204279	10.6555	0.584961	0.949192	0.0120899	10.651	0.0235975	0.227705	-0.0147168	10.6596	0.00280296	0.0996437
nHILIC.CSF.478	5-Hydroxy-7,3',4'-trimethoxy-8-methylisoflavone 5-O-neohesperidoside	0.0121308	10.5916	0.0310721	0.0725329	0.00381082	10.6429	0.351972	0.860173	0.00981276	10.6373	0.150601	0.443627	0.0432208	10.6017	0.434228	0.704304
nHILIC.CSF.479	C40 H8 N10 O9	-0.105687	9.04722	0.499969	0.660203	-0.0198264	9.16376	0.773185	0.969908	-0.0394079	9.26645	0.920642	0.953638	0.277956	8.95466	0.508242	0.747534
nHILIC.CSF.48	Thalidomide Esi-3.3839915	-0.00466447	10.9417	0.573367	0.723375	-0.00153983	10.9603	0.79332	0.969908	0.0155855	10.954	0.163559	0.456983	0.0205739	10.9496	0.125201	0.450695
nHILIC.CSF.480	C12 H N3 O3 S	0.019454	10.6473	0.00213662	0.0130986	-0.00138251	10.6552	0.757192	0.969908	0.0199891	10.6472	0.00412467	0.111882	0.00178284	10.656	0.753875	0.895571
nHILIC.CSF.481	<none> Esi-4.138	-0.000378982	10.6286	0.987694	0.993536	0.00454995	10.5624	0.721002	0.969908	-0.0519245	10.5913	0.572361	0.752742	0.153988	10.5939	0.178715	0.522189
nHILIC.CSF.482	C14 H2 N O17	0.0182234	10.6815	0.000673207	0.00706867	-0.00321078	10.685	0.456084	0.919063	0.0161119	10.6803	0.0107022	0.16889	-0.00961731	10.6865	0.0894563	0.431563
nHILIC.CSF.483	C21 H2 N2 O2	0.0134345	10.4756	0.13985	0.244082	-0.0111976	10.4573	0.239526	0.791529	-0.0500102	10.4395	0.709452	0.832168	0.00925449	10.4917	0.922272	0.984261
nHILIC.CSF.484	Tropolone	-0.0377616	10.5281	0.0563315	0.11532	0.000889881	10.5847	0.929283	0.988167	-0.00400507	10.6212	0.796753	0.892748	0.119458	10.4964	0.570229	0.794901
nHILIC.CSF.485	(3R)-3',8-Dihydroxyvestitol	0.0306927	10.5514	0.000466975	0.00542859	0.0222014	10.5722	0.00496898	0.092423	0.0894481	10.5091	0.378525	0.61571	0.0153366	10.6163	0.0724478	0.403107
nHILIC.CSF.486	C15 H4 N2 O7 S2	0.0151257	10.6746	0.00595752	0.0232236	1.68489e-05	10.6777	0.996393	0.999126	0.0121522	10.673	0.0462879	0.301334	-0.00621782	10.6796	0.225345	0.56194
nHILIC.CSF.487	L-Isoleucine	0.00930828	10.608	0.0750725	0.147414	-0.0160605	10.6194	0.00200436	0.0570221	0.0196599	10.6136	0.0102145	0.166242	-0.00553674	10.6148	0.497449	0.744589
nHILIC.CSF.488	L-Norvaline	0.00630125	10.6012	0.206801	0.337412	-0.0147283	10.6204	0.007348	0.111245	0.0260513	10.613	0.000587565	0.0478131	-0.000668016	10.6104	0.94711	0.991768
nHILIC.CSF.489	C17 H3 N3 S2	0.00658136	10.6002	0.243845	0.389076	-0.00360981	10.6004	0.511172	0.924369	0.00967177	10.5988	0.245339	0.503836	-0.02294	10.6018	0.0087773	0.150369
nHILIC.CSF.49	Olprinone	0.0191785	10.9881	0.000326359	0.00472132	0.00254362	10.9922	0.472943	0.919063	0.0115929	10.9855	0.111186	0.403104	-0.00340057	10.9952	0.635173	0.826995
nHILIC.CSF.490	C21 H24 N15 O11	0.0135503	10.6473	0.0174913	0.0474453	0.000270455	10.6565	0.942554	0.988167	0.015692	10.6485	0.0134069	0.17714	-0.00209205	10.6561	0.718919	0.869918
nHILIC.CSF.491	C41 H9 N2	0.040766	10.0715	0.0147071	0.0419927	-0.129437	9.3145	0.140404	0.614923	-0.454993	9.78686	0.147872	0.441581	-1.10133	9.53334	0.00143312	0.0627398
nHILIC.CSF.492	5-O-Feruloylquinic acid Esi-2.9140012	0.00310456	10.5367	0.712717	0.837052	-0.00738697	10.6447	0.334848	0.846034	0.0604101	10.5951	0.247407	0.504799	0.0138114	10.5957	0.78781	0.91095
nHILIC.CSF.493	C35 H10 N6 O4	-0.333405	9.58931	0.196252	0.324503	-0.0662408	9.3817	0.634253	0.958001	-0.452673	9.74567	0.1662	0.458216	0.0257048	9.20729	0.949596	0.991768
nHILIC.CSF.494	C41 H10 N3 O2	0.00502046	9.91789	0.848613	0.922154	-0.0779355	9.49521	0.445883	0.916032	-0.389179	9.82955	0.192132	0.466708	-0.489258	9.5468	0.170665	0.515612
nHILIC.CSF.495	Met Tyr	0.0374658	9.12515	0.674071	0.80814	0.0134695	9.71949	0.819322	0.969908	0.655491	9.26556	0.119938	0.413121	0.550333	9.63076	0.147897	0.483824
nHILIC.CSF.496	C12 H8 N4 O S	0.0225776	10.6016	0.000101278	0.00255862	-0.0109976	10.6012	0.0221713	0.212258	0.00538321	10.5979	0.442553	0.660667	-0.00746122	10.6049	0.207176	0.547146
nHILIC.CSF.497	C17 H16 N4 O4	0.0254495	10.6151	4.38592e-05	0.00135963	-0.00399162	10.6195	0.262393	0.800874	0.0132058	10.6132	0.0449677	0.298714	-0.00350138	10.6218	0.611622	0.813733
nHILIC.CSF.498	C50 H10 N O2 Esi-1.0690001	-0.014423	10.5646	0.0103518	0.0334489	-0.0117312	10.5312	0.0984941	0.497052	-0.00374774	10.5753	0.715822	0.832279	-0.0552905	10.5176	0.352365	0.668983
nHILIC.CSF.499	Justicidin A	-0.0383525	9.63981	0.813707	0.902425	0.0364367	9.4966	0.764371	0.969908	-0.529259	9.53297	0.154818	0.448207	0.274371	9.59098	0.456024	0.715353
nHILIC.CSF.5	Acetylenedicarboxylate	0.0132594	11.2577	0.00654692	0.0249243	-0.00224998	11.2601	0.53552	0.949192	0.00967925	11.2567	0.150477	0.443627	-0.00555137	11.2612	0.370939	0.674529
nHILIC.CSF.50	Uridine	0.0151091	10.9948	0.0102037	0.0334489	0.0122587	10.9961	0.00349545	0.0734045	0.00250483	10.989	0.693048	0.823541	0.000207127	11.002	0.974344	0.993851
nHILIC.CSF.500	C18 H6 N4 O6	-0.00634923	10.4464	0.767876	0.876995	-0.011619	10.3867	0.618261	0.952464	-0.0375565	10.505	0.498819	0.702366	-0.0492977	10.3229	0.803912	0.919766
nHILIC.CSF.501	C19 H9 N3 O11	-0.0121124	9.81032	0.888929	0.945576	0.0528698	9.80153	0.660759	0.962799	-0.394379	9.74384	0.253319	0.510559	0.392226	9.86725	0.243459	0.578438
nHILIC.CSF.502	C14 H6 N2 O16 S2	0.0174987	10.7044	0.014162	0.0408971	0.000423276	10.7052	0.925015	0.988167	0.0104454	10.7011	0.22778	0.500962	-0.0101281	10.7085	0.145206	0.479845
nHILIC.CSF.503	C23 H2 O3 S2	0.000717277	10.5136	0.943277	0.969539	-0.0173985	10.3986	0.382315	0.882578	-0.0436936	10.5163	0.424644	0.650026	-0.191983	10.3859	0.226074	0.56194
nHILIC.CSF.504	C6 H4 O6 S Esi-1.3980008	0.0148962	10.6875	0.295402	0.445155	-0.00165799	10.6848	0.905588	0.986808	0.00557344	10.6831	0.699567	0.823541	-0.0105545	10.689	0.507385	0.747534
nHILIC.CSF.505	<none> Esi-7.010989	-0.00681245	10.2823	0.737289	0.858632	0.0218309	10.3337	0.649912	0.962799	-0.228002	10.263	0.316626	0.55379	0.338948	10.3575	0.092308	0.431563
nHILIC.CSF.506	C46 H6 N O3	-0.00697021	10.1821	0.689245	0.82141	-0.0113437	10.2654	0.763629	0.969908	0.152421	10.313	0.405094	0.63884	-0.00699813	10.1417	0.977254	0.993851
nHILIC.CSF.507	Ser Ser Asp	0.0242831	9.23334	0.771481	0.879228	-0.0243962	9.58956	0.311795	0.834365	0.490391	9.31433	0.241002	0.503548	0.211412	9.53955	0.586718	0.802423
nHILIC.CSF.508	> limit	0.00955831	10.6365	0.0526879	0.109584	-6.41315e-05	10.638	0.985515	0.999126	0.00386763	10.6346	0.490497	0.697191	-0.00947849	10.64	0.0397341	0.320044
nHILIC.CSF.509	C16 H O9 S	0.0183553	10.58	0.0161436	0.0444411	0.0426665	10.2772	0.00331325	0.0718974	-0.331372	10.3855	0.0155583	0.187564	-0.181421	10.4455	0.0550726	0.373461
nHILIC.CSF.51	Xanthine	0.0252353	10.9726	0.000321575	0.00472132	0.000872836	10.9804	0.867414	0.982565	0.0192871	10.9709	0.00823884	0.153242	-0.0038049	10.9827	0.639015	0.82825
nHILIC.CSF.510	C24:1 Sulfatide	0.0228186	10.5639	0.000324858	0.00472132	0.004591	10.5859	0.28812	0.813023	0.018242	10.5743	0.0580248	0.324776	0.0113782	10.5774	0.254753	0.594424
nHILIC.CSF.511	C55 H14 N3 O3	0.00624433	10.4536	0.74507	0.861529	-0.011525	10.558	0.0489072	0.339654	0.0263833	10.5525	0.000778877	0.0507049	0.12406	10.4681	0.118644	0.449055
nHILIC.CSF.512	C6 H3 O5 S Esi-1.5169985	0.0696983	10.4048	0.00161059	0.0111826	-0.00399079	10.2975	0.854524	0.975957	-0.0486242	10.3202	0.802603	0.897406	-0.0911122	10.3728	0.612487	0.813733
nHILIC.CSF.513	C23 H28 N7 O2 S2	-0.134868	9.82694	0.408153	0.576094	-0.0213066	10.065	0.817404	0.969908	0.0379362	10.2061	0.887219	0.942481	0.398338	9.70649	0.294131	0.631945
nHILIC.CSF.514	C13 H12 N O7	0.0235407	10.5969	2.23024e-05	0.000806603	-0.00756621	10.5034	0.575856	0.949192	-0.00577959	10.5851	0.445519	0.660667	-0.146278	10.5071	0.0810371	0.415395
nHILIC.CSF.515	C19 H10 N5 O4	0.014273	10.6107	0.0144176	0.0413474	-0.00379358	10.6185	0.419712	0.906824	0.0131764	10.6117	0.044072	0.298714	-0.0119871	10.6182	0.0495416	0.35109
nHILIC.CSF.516	Phenolphthalin	-0.225826	9.29476	0.296691	0.445272	0.042098	9.86444	0.588472	0.949192	-0.0130808	9.65336	0.971676	0.979196	1.14461	9.55537	0.00325586	0.105253
nHILIC.CSF.517	C10 H2 O5 S2	0.00190584	10.5906	0.701806	0.832196	-0.00188319	10.5881	0.69521	0.969672	0.0028167	10.5878	0.684297	0.823541	-0.0190582	10.5907	0.00628177	0.134026
nHILIC.CSF.518	C10 H6 N6 O4 S	0.0339633	10.6536	0.0226073	0.0563883	0.00463869	10.6632	0.600238	0.952464	0.0293462	10.6462	0.0602926	0.329836	-0.0224742	10.6714	0.105019	0.442357
nHILIC.CSF.519	C33 H58 N10	0.0561441	9.18859	0.000133983	0.0031151	0.0403975	8.98573	0.1774	0.687066	-0.230246	9.03183	0.583964	0.759146	-0.186789	9.12485	0.659552	0.848554
nHILIC.CSF.52	Acetylpyruvate	0.0177411	11.0005	0.0023128	0.0136876	-0.00248325	11.0112	0.50985	0.924369	0.0205154	11.0029	0.0052177	0.121312	0.000892849	11.0097	0.899012	0.973755
nHILIC.CSF.520	C6 H5 O4	-0.101595	9.0673	0.640753	0.778641	0.063439	9.10555	0.612645	0.952464	-0.526277	9.12861	0.207584	0.484388	0.606632	9.04756	0.164918	0.507203
nHILIC.CSF.521	C9 H5 N5 O4 S	0.0145635	10.5813	0.0238161	0.0587284	-0.0178279	10.5343	0.0589065	0.37464	0.0125321	10.5783	0.0978306	0.387626	-0.0708145	10.5333	0.179506	0.522189
nHILIC.CSF.522	C34 H9 O	0.0119737	10.5443	0.0662512	0.132299	0.00875805	10.5056	0.546601	0.949192	-0.0560658	10.4955	0.38724	0.627098	-0.0105184	10.5511	0.185653	0.535945
nHILIC.CSF.523	<none> Esi-1.0099978	-0.00119263	10.3352	0.897828	0.950384	0.00484599	10.4899	0.72556	0.969908	0.0741008	10.3989	0.522112	0.715568	0.146044	10.4397	0.0944075	0.432014
nHILIC.CSF.524	Benzo[a]pyrene-7,8-dihydrodiol-9,10-oxide	0.0134029	10.6412	0.0602115	0.121732	0.00884659	10.5705	0.0870566	0.476251	-0.00794703	10.5988	0.769614	0.872855	-0.047113	10.6068	0.389768	0.682844
nHILIC.CSF.525	C27 H7 N O7	-0.0167266	10.0049	0.820795	0.908737	0.00336561	9.95971	0.969071	0.989987	-0.360676	9.95769	0.242879	0.503548	0.296656	10.003	0.316612	0.653846
nHILIC.CSF.526	C7 H11 N4 O3	0.0131595	10.5767	0.016179	0.0444411	-0.0214056	10.5831	5.4671e-05	0.00711816	0.014972	10.5795	0.061872	0.335656	-0.00378319	10.5809	0.65743	0.847498
nHILIC.CSF.527	C25 H4 N4 O26 S	0.0127217	10.6299	0.0194326	0.0504009	-0.00019302	10.6305	0.95363	0.988167	0.00296592	10.627	0.568428	0.749082	-0.0114859	10.6335	0.0137397	0.19031
nHILIC.CSF.528	C25 H2 N	-0.0810921	10.084	0.440502	0.601188	0.0132459	10.2949	0.190512	0.702917	-0.24031	10.3136	0.217615	0.489347	0.574171	10.0836	0.0731892	0.403781
nHILIC.CSF.529	Estradiol-17? 3-sulfate	0.0330887	9.8214	0.44865	0.605956	-0.00187371	9.96053	0.95012	0.988167	0.338695	9.89913	0.291191	0.539447	-0.021075	9.89489	0.947766	0.991768
nHILIC.CSF.53	Goniothalenol	0.0160687	10.9349	0.0119787	0.0367836	0.00197865	10.9487	0.736122	0.969908	0.0205074	10.9386	0.036565	0.282999	0.00622022	10.9462	0.618675	0.813971
nHILIC.CSF.530	<none> Esi-5.5520015 :3	0.0119765	10.6253	0.0182068	0.0487761	-0.00144586	10.6275	0.665356	0.962799	0.0051737	10.6234	0.334222	0.566611	-0.0125396	10.6295	0.00981273	0.155807
nHILIC.CSF.531	C12 H14 N O5 S	0.0157702	10.587	0.0188524	0.0494189	-0.0116882	10.506	0.332549	0.846034	0.00508418	10.5824	0.558118	0.745018	-0.132475	10.5036	0.110664	0.442357
nHILIC.CSF.532	C20 H8 N2 O2	0.0241731	10.428	0.0517738	0.108375	0.00157894	10.5887	0.710866	0.969908	0.204306	10.4928	0.0590692	0.325882	0.11982	10.5378	0.171078	0.515612
nHILIC.CSF.533	<none> Esi-1.0149995	0.0163529	10.3368	0.637541	0.777949	0.0224937	10.3489	0.606355	0.952464	-0.263338	10.3179	0.247192	0.504799	0.285144	10.3688	0.228814	0.563534
nHILIC.CSF.534	<none> Esi-1.0140029	-0.00515401	10.2801	0.924705	0.966265	0.0167324	10.4276	0.379623	0.879744	-0.0819859	10.4026	0.631412	0.791181	0.410809	10.3179	0.127385	0.450695
nHILIC.CSF.535	C27 H26 N23	0.0670569	10.5161	9.1056e-07	4.55981e-05	-0.0133063	10.4575	0.33685	0.846677	-0.0321789	10.4592	0.732146	0.849603	-0.0696368	10.5092	0.189898	0.536077
nHILIC.CSF.536	Uplandicine Esi-0.9179993	0.0199999	10.5983	0.0031015	0.0160244	-0.00498308	10.5935	0.25437	0.800874	0.00246453	10.5892	0.769183	0.872855	-0.0130811	10.6022	0.0644003	0.394039
nHILIC.CSF.537	Dantrolene	-0.000250506	10.0055	0.992009	0.993536	0.0173737	9.77995	0.758221	0.969908	-0.375882	9.8306	0.248709	0.504799	-0.0384905	9.93525	0.901472	0.973755
nHILIC.CSF.538	C6 H12 O8 S	0.0227161	10.6734	0.000153936	0.003266	-0.0242559	10.281	0.0266115	0.225757	-0.167212	10.5273	0.0841576	0.367695	-0.480711	10.3929	0.00638218	0.134026
nHILIC.CSF.539	3-(3-Indolyl)-2-oxopropanoic acid	0.0169963	10.5829	0.000437612	0.00532694	-0.0200383	10.5833	0.000259332	0.0187584	0.00483564	10.5791	0.556382	0.745018	-0.0201508	10.5872	0.00756601	0.144867
nHILIC.CSF.54	Acetylenedicarboxylate Esi-1.6560036	0.0249256	11.0001	5.29402e-06	0.000246172	0.000453685	11.0063	0.932279	0.988167	0.0191043	10.9975	0.00505887	0.121312	-0.00584312	11.0095	0.372813	0.676048
nHILIC.CSF.540	Cannabidiolic acid	0.0322764	9.89687	0.00277298	0.0150434	-0.0223303	9.24192	7.87164e-06	0.00170815	-0.572604	9.4895	0.139517	0.432946	-0.759961	9.59233	0.0423881	0.324643
nHILIC.CSF.541	N-Acetyl-aspartyl-glutamate	0.00367429	10.5795	0.459349	0.617844	0.00344287	10.5842	0.442924	0.916032	0.0127074	10.5819	0.0752362	0.356407	-0.00156443	10.5821	0.853113	0.942787
nHILIC.CSF.542	8-tridecynoic acid	-0.00286818	10.0902	0.564332	0.713903	-0.00383913	9.5308	0.835946	0.975957	-0.841577	9.7756	0.0115109	0.17427	-0.321251	9.79671	0.350883	0.668983
nHILIC.CSF.543	Boesenbergin B	-0.303073	8.47554	0.272393	0.422906	-0.0682721	8.23583	0.675416	0.962799	-0.570965	8.58023	0.190749	0.466708	0.0929692	8.11029	0.833421	0.933833
nHILIC.CSF.544	C19 H14 N11 O5	0.0101568	9.63243	0.431096	0.594584	0.103613	9.84829	0.421565	0.906824	0.000836166	9.58342	0.99827	0.99827	0.432628	9.91608	0.208588	0.547146
nHILIC.CSF.545	Isosakuranin	0.00930931	10.5466	0.0515739	0.108375	-0.0183791	10.5414	0.000184833	0.0187584	0.00126166	10.5419	0.89218	0.942872	-0.0243609	10.5457	0.00402985	0.112079
nHILIC.CSF.546	Cytidine	0.0169611	10.5982	0.000705898	0.0071803	0.00396947	10.5987	0.331355	0.846034	0.000872756	10.5956	0.868107	0.926455	-0.00835257	10.6014	0.144683	0.479845
nHILIC.CSF.547	N-Acetyl-aspartyl-glutamate Esi-6.9570017	0.0223723	10.5554	0.000805793	0.00749388	0.00318905	10.5631	0.493988	0.924369	0.0165406	10.5573	0.0435592	0.298714	-7.02863e-05	10.5619	0.99434	0.995869
nHILIC.CSF.548	C30 H4 N4 O8	-0.014901	8.68992	0.847836	0.922154	0.0121409	9.0715	0.827198	0.972032	0.216427	8.8965	0.614169	0.780907	0.560801	8.8981	0.190432	0.536077
nHILIC.CSF.549	Ohioensin-A	0.037226	9.3102	0.0485953	0.105101	-0.0633082	8.80615	0.628583	0.953864	-0.336485	9.12725	0.419306	0.64748	-0.69098	8.94526	0.105329	0.442357
nHILIC.CSF.55	<none> Esi-0.91200167	0.0163825	10.8189	0.324711	0.475027	0.00199213	10.8272	0.847127	0.975957	0.0200125	10.8171	0.27723	0.530813	-0.00396565	10.8297	0.818413	0.926586
nHILIC.CSF.550	Thiosulfic acid	-0.000412662	9.86012	0.990423	0.993536	0.0120766	9.9669	0.730113	0.969908	-0.055301	9.91655	0.862374	0.926455	0.248812	9.91976	0.446423	0.704304
nHILIC.CSF.551	C3 H2 Cl3 O S3	0.0458676	8.23187	0.742289	0.861373	0.0573507	8.15728	0.565754	0.949192	0.0102072	8.1679	0.981678	0.986223	-0.157687	8.21476	0.726856	0.876266
nHILIC.CSF.552	C39 H13 N8 O2	0.0229032	10.2693	0.198519	0.326352	-0.0137489	10.0526	0.699706	0.969908	-0.295906	10.1623	0.166357	0.458216	-0.125045	10.1408	0.609798	0.81348
nHILIC.CSF.553	C6 H3 O7 S	0.00142856	10.4491	0.97919	0.991372	0.0478277	10.5242	0.053321	0.361133	-0.0423918	10.5137	0.407565	0.639337	0.191728	10.4662	0.0690618	0.394039
nHILIC.CSF.554	2-Hydroxy-6-oxo-6-(2-hydroxyphenyl)-hexa-2,4-dienoate Esi-2.9559953 :1	0.0185594	10.5261	0.0184378	0.0491882	-0.0310257	10.5795	0.000466879	0.0276307	0.0717457	10.5749	0.188049	0.466708	-0.0332656	10.5353	0.715704	0.869918
nHILIC.CSF.555	C14 H2 N2 O4 S2	0.00977021	9.32894	0.60254	0.753609	0.0191234	8.91372	0.677332	0.962799	-0.445403	9.07069	0.29456	0.539447	-0.400482	9.13586	0.338726	0.662194
nHILIC.CSF.556	Caohuoside D	-0.0659055	8.56187	0.646927	0.784264	0.061493	8.69681	0.680489	0.962799	-0.165979	8.62249	0.711628	0.832279	0.436409	8.64792	0.326995	0.657491
nHILIC.CSF.557	Uroporphyrin I	-0.00599762	10.5407	0.441822	0.601728	-0.00215638	10.5962	0.600412	0.952464	0.00658175	10.5911	0.26153	0.520803	0.0546379	10.5506	0.355765	0.670743
nHILIC.CSF.558	Chondroitin	0.0231096	10.5271	0.00147354	0.0107783	-0.0220747	10.4384	0.0363317	0.284963	-0.0271411	10.4792	0.567306	0.749082	-0.0548804	10.4785	0.307434	0.649644
nHILIC.CSF.559	C18 H26 N14	-0.0369937	9.0604	0.810223	0.902425	-0.237946	8.82299	0.0372387	0.2886	-0.0873486	9.20282	0.828632	0.912757	-0.383756	8.65992	0.380041	0.682844
nHILIC.CSF.56	L-Lactic acid Esi-2.943992	0.0108565	11.1421	0.115786	0.209643	0.00132408	11.1404	0.862363	0.979753	0.00139063	11.1381	0.912218	0.950696	-0.00601775	11.1442	0.573974	0.795086
nHILIC.CSF.560	7-keto-n-caprylic acid Esi-1.169003	0.00503654	10.6539	0.483484	0.642344	0.00418779	10.6508	0.498997	0.924369	-0.00808778	10.6512	0.353134	0.58372	-0.00740421	10.6533	0.2834	0.618164
nHILIC.CSF.561	3S-hydroxy-dodecanoic acid	0.0651341	9.65378	0.558125	0.712166	-0.0298883	9.82521	0.566143	0.949192	0.421114	9.72339	0.23222	0.503548	-0.0745901	9.77051	0.825537	0.929981
nHILIC.CSF.562	10-dodecynoic acid	0.00723497	10.6852	0.174707	0.29313	-0.00688983	10.6741	0.228825	0.767861	-0.00923525	10.6798	0.269409	0.523638	-0.00904806	10.6785	0.284868	0.618164
nHILIC.CSF.563	C8 H12 O11 Esi-2.353 :1	0.015522	10.7836	0.230511	0.372363	-0.00128642	10.7913	0.876932	0.984312	0.0155302	10.7849	0.176205	0.462599	-0.00024274	10.7907	0.983419	0.993851
nHILIC.CSF.564	Manalpha1-3Manbeta1-4Glcbeta-Cer(d18:1/22:0)	0.0139498	10.5898	0.00129707	0.0100608	-0.00491246	10.5896	0.223655	0.765831	0.000616293	10.5873	0.910606	0.950696	-0.011545	10.592	0.0326875	0.312935
nHILIC.CSF.565	C28 H42 O5	0.0455011	9.85923	0.0404802	0.089331	-0.0195671	9.20371	0.000990393	0.0460533	-0.556925	9.45637	0.147541	0.441581	-0.7764	9.54956	0.0376746	0.320044
nHILIC.CSF.566	C6 H9 N4 O3	0.0143471	10.569	0.000655551	0.00699613	-0.00687823	10.5727	0.192195	0.702917	0.00872829	10.5694	0.215286	0.489347	-0.00903415	10.5726	0.228576	0.563534
nHILIC.CSF.567	<none> Esi-6.885008	-0.0099903	10.4493	0.848037	0.922154	0.0411421	10.5092	0.111151	0.53214	-0.0503993	10.5057	0.352326	0.58372	0.173774	10.458	0.101529	0.437717
nHILIC.CSF.568	Hypromellose	0.0192577	10.5889	3.44011e-05	0.00111976	-0.00947578	10.5889	0.0234214	0.214859	0.00563703	10.5865	0.285336	0.539447	-0.0175981	10.5913	0.000888523	0.0517895
nHILIC.CSF.569	L-Methionine	0.0143687	10.5583	0.010319	0.0334489	-0.00433129	10.5647	0.428623	0.916032	0.0117568	10.5567	0.130402	0.425904	-0.014058	10.567	0.0488014	0.35109
nHILIC.CSF.57	2-O-Caffeoylglucarate	0.00453799	10.807	0.389639	0.556261	-0.00835981	10.8075	0.0679701	0.410949	0.0065371	10.8087	0.304209	0.545565	-0.00562665	10.8059	0.381896	0.682844
nHILIC.CSF.570	C38 H73 N21 O4	0.0275971	10.5314	8.40102e-06	0.000364604	-0.00474081	10.5069	0.618537	0.952464	0.0036639	10.537	0.746791	0.860764	-0.0391304	10.4992	0.517958	0.751206
nHILIC.CSF.571	4-hydroxy-2-oxo-Heptanedioic acid	0.0355696	10.5876	0.0516972	0.108375	-0.00150208	10.5117	0.958605	0.988167	-0.0852106	10.5017	0.26906	0.523638	-0.0147269	10.5909	0.43372	0.704304
nHILIC.CSF.572	C24 H3 N2 O28	0.0163391	10.5847	0.000311308	0.00472132	-0.00205168	10.5837	0.633637	0.958001	-0.00105945	10.5804	0.864346	0.926455	-0.0162775	10.5878	0.00246476	0.0943856
nHILIC.CSF.573	> limit Esi-5.551014	0.0160916	10.5834	0.00044124	0.00532694	-0.00417271	10.5843	0.335295	0.846034	-0.00100857	10.5803	0.866064	0.926455	-0.0129017	10.5875	0.0217081	0.260178
nHILIC.CSF.574	C10 H N3 O11 S	0.000901144	9.36445	0.98932	0.993536	0.0396868	8.86985	0.614272	0.952464	-0.742845	9.09551	0.0750211	0.356407	-0.241607	9.09578	0.569666	0.794901
nHILIC.CSF.575	C36 H44 N5 O17	0.0246834	9.6087	0.597353	0.750963	0.0422397	9.18444	0.445033	0.916032	-0.45523	9.2458	0.260982	0.520803	-0.399674	9.51044	0.291408	0.628988
nHILIC.CSF.576	C22 H29 N4 O6	0.0173986	9.6673	0.313458	0.462723	0.0406677	8.87241	0.56776	0.949192	-0.984657	9.18301	0.0136052	0.17714	-0.646886	9.28757	0.107018	0.442357
nHILIC.CSF.577	C45 H8 N9 O	0.0110325	10.3993	0.708024	0.835006	0.00275846	10.4712	0.85721	0.977309	-0.023229	10.4586	0.682046	0.823541	0.15208	10.4182	0.094897	0.432014
nHILIC.CSF.578	C11 H4 N3 O5	0.0157354	10.3755	0.427408	0.591766	0.0234625	10.2535	0.662698	0.962799	-0.207039	10.2118	0.311917	0.551648	-0.0578366	10.4066	0.684799	0.850401
nHILIC.CSF.579	C36 H8 N7 O5	0.0175555	10.3204	0.833319	0.91664	-0.00783454	10.3176	0.822919	0.969942	-0.0574864	10.381	0.631317	0.791181	0.0350032	10.2568	0.864857	0.946806
nHILIC.CSF.58	C21 H4 N2 O	0.000952401	10.7402	0.879695	0.944717	-0.0131661	10.7394	0.0336072	0.273479	0.00500748	10.7437	0.524321	0.715583	-0.00589191	10.7357	0.424516	0.704192
nHILIC.CSF.580	Suprofen Esi-6.97999	0.00461976	9.61969	0.909649	0.958865	0.10779	9.91048	0.30041	0.819843	0.0502913	9.63796	0.88914	0.942481	0.509182	9.9175	0.110575	0.442357
nHILIC.CSF.581	C20 H12 N14 O3	-0.0129854	10.4378	0.680539	0.812901	-0.0183907	10.5025	0.16053	0.647291	-0.00269165	10.54	0.764659	0.872855	0.0513477	10.406	0.770021	0.900059
nHILIC.CSF.582	PE(P-18:1(9Z)/22:5(7Z,10Z,13Z,16Z,19Z))	0.0268205	10.3214	1.43685e-05	0.00055023	-0.0102413	10.2981	0.451292	0.916032	0.095116	10.329	0.584228	0.759146	-0.00747436	10.2885	0.969954	0.993851
nHILIC.CSF.583	C9 H6 Cl O2 S4	0.131817	9.21836	0.434354	0.596549	-0.149305	9.32577	0.361313	0.860173	0.587045	9.32681	0.140176	0.432946	-0.349564	9.22666	0.388658	0.682844
nHILIC.CSF.584	C27 H3 N3 O25 S	0.0182091	10.5861	7.35666e-05	0.00208225	-0.00688404	10.5842	0.103142	0.508676	0.00318197	10.5822	0.557146	0.745018	-0.016345	10.5879	0.00290819	0.0996437
nHILIC.CSF.585	<none> Esi-5.5520015 :4	0.0161453	10.5773	0.000686571	0.00709457	-0.00461992	10.5779	0.270832	0.800874	0.00373455	10.5749	0.51434	0.709856	-0.0138642	10.5804	0.0147026	0.199404
nHILIC.CSF.586	C3 H2 N4 O S3	0.0217581	10.0652	0.102888	0.191371	0.00647862	10.1404	0.847795	0.975957	0.0795677	10.0101	0.78926	0.886727	0.0216548	10.202	0.932938	0.989157
nHILIC.CSF.587	(+/-)-6-Hydroxy-3-oxo-alpha-ionol	0.0307339	10.5564	0.00112775	0.00953459	-0.0141092	10.543	0.100649	0.500174	-0.0084888	10.5491	0.312049	0.551648	-0.0182041	10.5491	0.0928448	0.431563
nHILIC.CSF.588	<none> Esi-5.5520015 :5	0.0160418	10.5684	0.000324673	0.00472132	-0.00551261	10.5688	0.286945	0.813023	-0.00060617	10.5659	0.922541	0.953638	-0.0158758	10.5714	0.00813692	0.147143
nHILIC.CSF.589	<none> Esi-5.551014 :3	0.0177037	10.5693	0.000102187	0.00255862	-0.0089711	10.5674	0.0573806	0.372002	0.00106579	10.5661	0.858772	0.925597	-0.0203903	10.5705	0.000571478	0.0372032
nHILIC.CSF.59	C3 H N O S3	0.019322	10.7776	0.12457	0.222179	0.00168678	10.8341	0.821705	0.969942	0.0127944	10.8273	0.295	0.539447	0.107251	10.7893	0.280682	0.617312
nHILIC.CSF.590	desmethylnortriptyline glucuronide	-0.215943	8.54499	0.345386	0.500772	-0.0889526	8.4586	0.586596	0.949192	-0.202152	8.65965	0.646237	0.802864	0.0265521	8.33643	0.952338	0.991955
nHILIC.CSF.591	Ascorbyl Palmitate	0.024417	10.4715	0.0196298	0.0505098	-0.0327309	10.4293	0.174944	0.681966	0.0182575	10.472	0.0945978	0.382504	-0.132281	10.4251	0.138301	0.476371
nHILIC.CSF.592	C23 H56 N10 O18	0.0137272	10.5849	0.000790036	0.00749388	-0.00327873	10.5856	0.470922	0.919063	-0.00230879	10.5823	0.685689	0.823541	-0.0117377	10.5882	0.0308921	0.305833
nHILIC.CSF.593	Quadrigemine A	0.013211	10.5714	0.0013089	0.0100608	-0.00489088	10.5715	0.294393	0.819843	-0.0018987	10.5694	0.747809	0.860764	-0.0141455	10.5736	0.0137394	0.19031
nHILIC.CSF.594	Urdamycin F	0.0154059	10.5732	0.000409987	0.00532694	-0.000825371	10.5712	0.853493	0.975957	-0.00358693	10.5685	0.550928	0.742555	-0.0141949	10.5757	0.0132719	0.19031
nHILIC.CSF.595	C13 H5 N5 O9	0.0102494	10.5251	0.77508	0.879659	-0.0263315	10.5918	0.194458	0.707219	0.0470353	10.6263	0.0679423	0.342872	0.0864314	10.4963	0.525121	0.756313
nHILIC.CSF.596	C20 H5 N3 O7	0.048181	7.87304	0.375293	0.536957	0.899788	7.61391	0.00886848	0.120279	-0.728969	7.43281	0.0669996	0.341848	0.208113	8.03162	0.639418	0.82825
nHILIC.CSF.597	<none> Esi-5.551014 :4	0.0132116	10.5806	0.00168596	0.0115532	0.000373712	10.5795	0.930999	0.988167	-0.00223256	10.5771	0.669567	0.819289	-0.0122941	10.5829	0.0283164	0.297323
nHILIC.CSF.598	C12 H10 N O7	0.0352705	10.2023	0.02581	0.06293	0.00460892	10.3788	0.362039	0.860173	0.293297	10.2719	0.170095	0.460418	0.221746	10.3246	0.256692	0.594685
nHILIC.CSF.599	C41 H30 N26 O7	0.000335537	10.5089	0.974405	0.988064	0.0111036	10.5182	0.360053	0.860173	-0.0434091	10.511	0.405285	0.63884	0.0600772	10.5169	0.349978	0.668983
nHILIC.CSF.6	cis-1,2-Dihydroxy-1,2-dihydrodibenzothiophene Esi-2.6820054	0.0133917	11.2104	0.00498339	0.0205328	-0.0014532	11.2116	0.720501	0.969908	0.00840122	11.2085	0.217086	0.489347	-0.00675576	11.2137	0.262575	0.598095
nHILIC.CSF.60	Cinnavalininate	0.00103857	10.7746	0.850401	0.922154	-0.00914682	10.7728	0.030031	0.247471	0.00241012	10.7763	0.692784	0.823541	-0.00599239	10.7709	0.353503	0.668983
nHILIC.CSF.600	<none> Esi-5.5520015 :6	0.0128041	10.5678	0.00326278	0.0161755	-0.00353027	10.5666	0.466683	0.919063	-0.00478365	10.5645	0.425324	0.650026	-0.0118833	10.5697	0.0496164	0.35109
nHILIC.CSF.601	Isosorbide-2-glucuronide	0.00432978	10.4052	0.910259	0.958865	-0.0330728	10.275	0.409452	0.897487	-0.0782693	10.4477	0.241181	0.503548	-0.153091	10.2212	0.458318	0.717224
nHILIC.CSF.602	Glu Thr Tyr	-0.153799	8.49095	0.53274	0.689491	-0.00778395	8.50505	0.948249	0.988167	-0.219282	8.56792	0.621329	0.786937	0.248424	8.42931	0.580099	0.796255
nHILIC.CSF.603	Cilastatin	0.00649178	10.5176	0.203978	0.333642	0.000794729	10.5089	0.894915	0.986808	-0.00971963	10.5087	0.23418	0.503548	-0.0100416	10.517	0.218936	0.556744
nHILIC.CSF.604	C17 H2 N3 O6	0.0914058	7.91449	0.416483	0.579339	0.175409	7.92359	0.295786	0.819843	-0.0826315	7.75833	0.845696	0.920649	0.104075	8.08054	0.8144	0.925261
nHILIC.CSF.605	Melithiazol A	-0.288398	9.41915	0.188752	0.314264	0.0808658	9.43884	0.513299	0.92534	-0.511444	9.47594	0.171711	0.460418	0.564872	9.38377	0.153769	0.49312
nHILIC.CSF.606	C20 H10 N9	0.016437	9.26455	0.690186	0.82141	0.0292958	9.48687	0.813789	0.969908	0.0419862	9.32393	0.915616	0.952182	0.424064	9.44681	0.274909	0.606873
nHILIC.CSF.607	<none> Esi-5.551014 :5	0.00980663	10.5561	0.0357507	0.0808114	-0.000691404	10.5567	0.883435	0.986808	-0.00519509	10.5533	0.411747	0.644344	-0.00871776	10.5595	0.160524	0.504837
nHILIC.CSF.608	<none> Esi-5.551014 :6	0.0107654	10.5587	0.0213193	0.053794	0.0014032	10.5588	0.768494	0.969908	-0.00513922	10.5556	0.390632	0.631021	-0.00994528	10.562	0.108985	0.442357
nHILIC.CSF.609	C31 H36 N10	0.0663385	9.72206	0.267905	0.419246	-0.0123531	9.03575	0.585281	0.949192	-0.531275	9.23702	0.186881	0.466708	-0.852123	9.46111	0.0228832	0.26135
nHILIC.CSF.61	C8 H4 O	0.0209719	10.8369	0.129405	0.228921	-0.0167126	10.8364	0.170401	0.669	0.0189762	10.8365	0.331686	0.5647	-0.0197417	10.8367	0.263459	0.598095
nHILIC.CSF.610	C15 H8 N O7	-0.145812	8.90641	0.236643	0.380347	-0.257763	9.2802	0.135001	0.604089	0.356764	9.49207	0.348002	0.582389	0.413344	8.72704	0.343562	0.665651
nHILIC.CSF.611	C26 H9 O	0.00661275	8.20733	0.964975	0.986183	-0.148814	8.20934	0.376473	0.879744	0.133707	8.37967	0.767212	0.872855	-0.133098	8.03717	0.763679	0.900059
nHILIC.CSF.612	C16 H20 N10 O7 S	-0.211013	8.14529	0.407595	0.576094	0.46556	8.22323	0.0383089	0.289989	-0.57435	8.08384	0.184482	0.466708	0.732975	8.29145	0.0992982	0.437355
nHILIC.CSF.613	> limit Esi-5.5520015	0.0100577	10.5396	0.0711763	0.140838	-0.0018727	10.5375	0.719323	0.969908	-0.0053887	10.5363	0.413584	0.645091	-0.0102488	10.5406	0.151832	0.48932
nHILIC.CSF.614	C8 H6 N5 O4	0.00517746	10.5444	0.288674	0.440109	0.00590413	10.5477	0.24678	0.800874	-0.00845132	10.5416	0.308343	0.54995	-0.00381485	10.5507	0.608857	0.81348
nHILIC.CSF.615	<none> Esi-5.5520015 :7	0.0144559	10.5391	0.0104822	0.0334505	0.00015805	10.5378	0.976633	0.994973	-0.00625095	10.535	0.354177	0.58372	-0.0117883	10.5418	0.0964399	0.432982
nHILIC.CSF.616	C25 H18 N19 O5	-0.00691651	10.3214	0.887377	0.945576	0.00512952	10.4834	0.75407	0.969908	0.0351949	10.4275	0.765676	0.872855	0.266816	10.3914	0.0219847	0.260178
nHILIC.CSF.617	<none> Esi-5.551014 :7	0.0145328	10.5406	0.00806367	0.0281295	-0.000655579	10.5399	0.900394	0.986808	-0.00420366	10.5378	0.51691	0.709934	-0.0131696	10.5427	0.0606874	0.394039
nHILIC.CSF.618	Precorrin 6X	0.0110224	10.5511	0.0200577	0.0510061	0.00470439	10.5502	0.327405	0.846034	-0.0082095	10.5467	0.184707	0.466708	-0.010171	10.5545	0.11131	0.442357
nHILIC.CSF.619	<none> Esi-5.5520015 :8	0.0123428	10.5475	0.0137868	0.0404289	0.00256253	10.5454	0.613506	0.952464	-0.00659935	10.5424	0.301464	0.545146	-0.0114652	10.5503	0.082559	0.416635
nHILIC.CSF.62	Pseudouridine	0.0171485	10.9788	0.0033665	0.0162368	0.00422122	10.983	0.258276	0.800874	0.0103734	10.9762	0.132232	0.426154	-0.00168717	10.986	0.797326	0.915165
nHILIC.CSF.620	<none> Esi-5.5520015 :9	0.0127001	10.5295	0.0425937	0.0936773	-0.000812836	10.5259	0.883092	0.986808	-0.00515254	10.5249	0.488327	0.697151	-0.0134497	10.5302	0.0691815	0.394039
nHILIC.CSF.621	beta-D-Glucosyl-1,4-N-acetyl-D-glucosaminyldiphosphoundecaprenol	0.00755032	10.3275	0.603158	0.753609	0.0354784	10.2673	0.578091	0.949192	-0.192883	10.2039	0.395276	0.633805	0.0623436	10.3856	0.708932	0.865743
nHILIC.CSF.622	Sialyllacto-N-tetraose c	0.0129693	10.5312	0.032261	0.0744749	-0.00225043	10.5309	0.681172	0.962799	-0.00281315	10.5279	0.693551	0.823541	-0.0114526	10.5341	0.118231	0.449055
nHILIC.CSF.623	<none> Esi-5.5520015 :10	0.0116119	10.5141	0.115931	0.209643	0.00162537	10.5145	0.791156	0.969908	-0.00101877	10.5103	0.899648	0.9454	-0.00916063	10.5183	0.263976	0.598095
nHILIC.CSF.624	TG(19:0/22:2(13Z,16Z)/22:5(7Z,10Z,13Z,16Z,19Z))[iso6]	0.0133352	10.5192	0.0337256	0.0773076	0.000265612	10.5196	0.96636	0.989151	-0.00542881	10.5158	0.502841	0.702467	-0.0102687	10.523	0.202021	0.539496
nHILIC.CSF.625	Diphylloside C	0.0133279	10.5207	0.0371182	0.0830376	0.00711408	10.4812	0.661163	0.962799	-0.0533471	10.4734	0.376508	0.61571	-0.00927454	10.5251	0.230962	0.563534
nHILIC.CSF.626	C49 H78 N2 O12	0.045073	10.0847	0.411516	0.577067	-0.0122593	9.90501	0.823929	0.969942	0.017499	9.97081	0.951649	0.968005	-0.348418	10.0033	0.193147	0.536077
nHILIC.CSF.627	C8 H21 N5 O4	-0.0167194	10.297	0.812778	0.902425	0.00656434	10.1575	0.887114	0.986808	-0.0179643	10.1757	0.938779	0.962433	-0.297066	10.2667	0.126162	0.450695
nHILIC.CSF.628	Rishitin Esi-1.1329985	-0.00386759	10.6546	0.777062	0.87977	0.0167971	10.6486	0.144521	0.614923	-0.0172682	10.6463	0.280326	0.533604	-0.0134926	10.6564	0.359628	0.670743
nHILIC.CSF.629	TG(22:2(13Z,16Z)/22:4(7Z,10Z,13Z,16Z)/22:5(7Z,10Z,13Z,16Z,19Z))[iso6]	0.0115121	10.5086	0.0935253	0.176991	0.0529465	10.3371	0.386233	0.886238	-0.31745	10.318	0.0128567	0.17714	-0.00870085	10.5128	0.295979	0.633824
nHILIC.CSF.63	D-Sorbitol Esi-3.0120037	0.0175526	11.0466	0.000781235	0.00749388	-0.000323889	11.0594	0.955591	0.988167	0.0213279	11.0495	0.041709	0.298714	0.00283256	11.0575	0.676793	0.850401
nHILIC.CSF.630	<none> Esi-5.5520015 :11	0.00159156	10.3399	0.967221	0.986431	0.0164505	10.2427	0.761262	0.969908	-0.21011	10.266	0.265422	0.5231	0.0335324	10.3081	0.855215	0.942787
nHILIC.CSF.631	<none> Esi-5.551009	0.0186973	9.33648	0.887644	0.945576	0.0109601	9.17253	0.934538	0.988167	-0.0691672	9.15566	0.866559	0.926455	-0.243921	9.3391	0.536657	0.764472
nHILIC.CSF.632	C9 H12 N4 O2 S	-0.0598632	6.94166	2.3243e-17	7.56561e-15	-0.0206905	7.79432	0.000703223	0.0381498	0.883963	7.43105	0.0377823	0.286003	0.811234	7.37908	0.0511635	0.35779
nHILIC.CSF.633	2-Butanone, 4-[6-(sulfooxy)-2-naphthalenyl]-	-0.0474703	6.93145	1.48367e-16	3.21956e-14	0.000628091	7.57535	0.87696	0.984312	0.612422	7.27747	0.133674	0.428403	0.666091	7.28532	0.100846	0.437673
nHILIC.CSF.634	Chamissonin diacetate	-0.18025	7.40894	0.136086	0.240087	-0.00498521	7.61841	0.574176	0.949192	-0.242349	7.60884	0.576786	0.75337	0.655973	7.43672	0.114294	0.442889
nHILIC.CSF.635	C21 H2 N3 O4	-1.32719	8.73195	0.00125866	0.0099925	-0.18693	8.74595	0.3691	0.869605	-0.563316	9.25842	0.16351	0.456983	0.585122	8.22069	0.192725	0.536077
nHILIC.CSF.636	187.1203@1.480001	-0.100873	8.1623	1.01659e-05	0.000413626	-0.029433	7.71971	0.208597	0.735165	-0.577403	8.06751	0.194738	0.467802	-0.310104	7.77601	0.479479	0.731026
nHILIC.CSF.637	C26 H31 N5 O14	0.010974	7.9464	0.880865	0.944717	-0.0348759	7.75672	0.794633	0.969908	-0.108477	7.92649	0.803668	0.897406	-0.270422	7.76014	0.52414	0.756313
nHILIC.CSF.638	C8 H2 O9 S3	-0.0433427	8.85489	0.781103	0.881279	0.0146813	9.5931	0.798365	0.969908	0.545351	9.26702	0.190341	0.466708	0.942663	9.24516	0.0240186	0.269588
nHILIC.CSF.639	C6 H7 N3 O9	-0.0525479	6.90559	1.03596e-19	6.74411e-17	-0.000635364	7.57357	0.900616	0.986808	0.598052	7.23829	0.131318	0.425904	0.729053	7.29896	0.0662138	0.394039
nHILIC.CSF.64	C7 H14 N2 O6	-0.000299204	10.892	0.972596	0.987769	-0.00705252	10.9079	0.353564	0.860173	0.017054	10.9034	0.250637	0.506722	0.0141748	10.8979	0.362812	0.670743
nHILIC.CSF.640	C35 H12 N10 O10	-0.0173083	6.86904	0.237205	0.380347	-0.000307235	7.49217	0.970218	0.989987	0.592653	7.2184	0.114073	0.405838	0.645313	7.197	0.0848857	0.418641
nHILIC.CSF.641	C21 H31 N9 O5	-0.0451347	6.89282	1.21321e-15	1.97451e-13	0.00994871	7.49918	0.0112983	0.136208	0.571242	7.2307	0.136166	0.430569	0.633002	7.21402	0.0994293	0.437355
nHILIC.CSF.642	C21 H7 N3 O5	-0.193266	8.48279	0.273598	0.42307	0.0367733	8.20367	0.715429	0.969908	-0.688416	8.40563	0.121989	0.415786	0.135199	8.25655	0.760339	0.899965
nHILIC.CSF.643	C29 H4 N2 O7	-0.0264813	7.6636	0.489245	0.648672	-0.0473064	8.16073	0.67325	0.962799	0.649437	8.02384	0.149551	0.443627	0.338586	7.84372	0.438459	0.704304
nHILIC.CSF.644	CGP 52608	-0.670133	9.23267	0.0195758	0.0505098	-0.598109	9.01523	0.0681758	0.410949	-0.374786	9.64909	0.270184	0.523638	-0.0537906	8.57991	0.903603	0.973917
nHILIC.CSF.645	4-Hydroxyethinylestradiol Esi-2.925997	-0.0245388	8.67684	0.505277	0.665861	0.00333512	8.75015	0.819431	0.969908	-0.147727	8.72496	0.749698	0.860764	0.293579	8.70839	0.52953	0.759337
nHILIC.CSF.646	C45 H14 N11 O6	-0.307505	7.23001	0.0751789	0.147414	0.0275492	7.55584	0.445538	0.916032	-0.0490432	7.47134	0.904539	0.946712	0.695838	7.34285	0.0754243	0.403941
nHILIC.CSF.647	C13 H21 N O6	-0.0555209	6.97872	0.081053	0.157509	0.0129605	7.68063	0.00213315	0.0570221	0.548875	7.39097	0.180173	0.463002	0.846072	7.32941	0.0299055	0.305833
nHILIC.CSF.648	C18 H2 N2 O2 S2	-0.0555985	6.86364	1.29915e-12	1.6915e-10	0.00819952	7.49806	0.186236	0.702917	0.604348	7.20796	0.111685	0.403104	0.656151	7.20891	0.0820455	0.416635
nHILIC.CSF.649	N-Formyldemecolcine	-0.0609444	8.32041	0.0393838	0.0875046	0.0121753	8.7591	0.398439	0.889607	0.338039	8.58427	0.452356	0.664749	0.538425	8.53338	0.233161	0.566372
nHILIC.CSF.65	(-)-?-hydroxy butyric acid Esi-1.398998	0.0132451	10.9731	0.0103789	0.0334489	-0.00784664	10.9875	0.0975316	0.49604	0.0244889	10.9801	7.60655e-05	0.0123797	0.00389127	10.9817	0.577577	0.796255
nHILIC.CSF.650	Lys-Trp-OH	-0.0534237	6.86192	2.39344e-07	1.41648e-05	0.0090643	7.49141	0.319617	0.845815	0.557232	7.20188	0.14099	0.432946	0.693529	7.20619	0.0647844	0.394039
nHILIC.CSF.651	C16 H36 N3 O6 S	0.205319	8.05288	0.0769329	0.14995	0.0437758	8.16023	0.726774	0.969908	0.187105	8.00496	0.673302	0.819289	0.0312098	8.21749	0.943973	0.991768
nHILIC.CSF.66	Sulfamethazine	-0.000288452	11.0361	0.970173	0.986848	0.000740689	11.0402	0.909878	0.987217	0.0028721	11.0387	0.7852	0.885902	0.00336202	11.0379	0.781714	0.908742
nHILIC.CSF.67	Methyl(S)-3-hydroxybutyrate	0.0140068	10.9473	0.0066846	0.0253004	-0.00476104	10.9539	0.262824	0.800874	0.0151602	10.9493	0.0263924	0.229086	-0.00292973	10.9524	0.732339	0.877997
nHILIC.CSF.68	5-Acetylamino-6-amino-3-methyluracil	0.043977	10.5619	0.000449285	0.00532694	-0.0274561	10.3672	0.0661141	0.409907	-0.261453	10.4768	0.143713	0.439236	-0.281555	10.4354	0.509801	0.747534
nHILIC.CSF.69	C9 H18 N3 O5 S	0.0115765	10.9676	0.0532523	0.110405	0.00398398	10.9771	0.31345	0.834365	0.0128269	10.9692	0.130043	0.425904	0.00510189	10.9763	0.509839	0.747534
nHILIC.CSF.7	(R)-Lactate	0.0043303	11.0671	0.541913	0.693095	0.00204784	11.0773	0.746855	0.969908	0.0116927	11.0709	0.193969	0.467802	0.00805001	11.0744	0.351072	0.668983
nHILIC.CSF.70	Lauryl hydrogen sulfate	-0.00491813	10.6744	0.775613	0.879659	0.0112585	10.667	0.466689	0.919063	-0.0113432	10.671	0.513153	0.709856	-0.0267416	10.6697	0.169142	0.514538
nHILIC.CSF.71	<none> Esi-1.997994	0.0259858	10.86	0.0150465	0.0427742	-0.0111644	10.8837	0.0928293	0.487354	0.0581922	10.8181	0.698539	0.823541	-0.0121688	10.9277	0.273465	0.606873
nHILIC.CSF.72	Acetylenedicarboxylate Esi-1.348001	0.00136584	10.9003	0.917591	0.961919	-0.00331403	10.9719	0.805993	0.969908	0.0730701	10.9407	0.00104586	0.0567377	0.0686511	10.9377	0.00413196	0.112079
nHILIC.CSF.73	5-O-Feruloylquinic acid	0.0193685	10.8932	0.0128502	0.0381984	-0.0034339	10.9078	0.576952	0.949192	0.0257701	10.8975	0.0262037	0.229086	0.00314647	10.9048	0.717991	0.869918
nHILIC.CSF.74	C6 H14 N3 S3 Esi-1.076001	0.025618	10.9497	0.00612383	0.0237298	0.00710305	10.9375	0.430887	0.916032	-0.00382398	10.9353	0.755875	0.866328	-0.0200466	10.9509	0.0130441	0.19031
nHILIC.CSF.75	5-Hydroxyisourate	0.0157395	10.9519	0.00733349	0.0268208	0.00783307	10.958	0.139221	0.614923	0.00919285	10.9496	0.359764	0.59143	0.00295202	10.9607	0.731664	0.877997
nHILIC.CSF.76	?-Hydroxyisovaleric acid	0.0247552	10.8918	9.75404e-05	0.00255862	-0.00805514	10.9153	0.1076	0.526674	0.0393095	10.9014	0.000185558	0.0241596	0.00723446	10.9079	0.531886	0.759337
nHILIC.CSF.77	methyl 8-[2-(2-formyl-vinyl)-3-hydroxy-5-oxo-cyclopentyl]-octanoate	-0.011982	10.7679	0.346284	0.500957	-0.0100384	10.7544	0.48532	0.924369	-0.0194529	10.7667	0.216611	0.489347	-0.00862793	10.7544	0.663825	0.850401
nHILIC.CSF.78	3-(Imidazol-4-yl)-2-oxopropyl phosphate	0.0131228	10.9511	0.0160416	0.0444411	0.0125779	10.9448	0.00319525	0.0718974	-0.00642208	10.9416	0.310806	0.551648	-0.006225	10.9537	0.334192	0.659204
nHILIC.CSF.79	C23 H2 N2 O20 S	0.0163959	10.9622	0.00268691	0.014699	-0.00240114	10.9643	0.539572	0.949192	0.0110193	10.9604	0.121021	0.414657	-0.00752413	10.9663	0.266535	0.600395
nHILIC.CSF.8	Glutamine	0.0135028	11.1515	0.0108442	0.0339403	0.000529446	11.1567	0.890393	0.986808	0.0115241	11.1511	0.0997429	0.390953	-0.00188085	11.1575	0.767266	0.900059
nHILIC.CSF.80	Creatinine	0.0193057	10.9483	0.000962816	0.00858621	-0.00404916	10.9568	0.334896	0.846034	0.0195257	10.9498	0.00597981	0.129762	-0.0027984	10.9561	0.688464	0.852073
nHILIC.CSF.81	cis-1,2-Dihydroxy-1,2-dihydrodibenzothiophene Esi-2.8889983	0.020157	10.9331	0.00801288	0.0281295	-0.0145847	10.9473	0.0191098	0.200652	0.0313191	10.94	0.00627196	0.131711	-0.00495973	10.9416	0.597689	0.80893
nHILIC.CSF.82	Thysanone Esi-3.1640012	0.0144327	10.9238	0.12762	0.226378	-0.00187849	10.93	0.716451	0.969908	0.0126909	10.9251	0.151637	0.444664	-0.000966687	10.9291	0.916426	0.984033
nHILIC.CSF.83	C22 H6 N2	-0.000415263	10.8501	0.936563	0.969539	-0.00303245	10.847	0.446385	0.916032	-0.00245701	10.8496	0.699292	0.823541	-0.0038733	10.8472	0.543878	0.768036
nHILIC.CSF.84	Penicillenic acid	0.00999613	10.9208	0.0495242	0.106054	-0.00714161	10.8993	0.16736	0.664338	-0.012963	10.9089	0.106719	0.397604	-0.0296532	10.9093	0.000102545	0.0111261
nHILIC.CSF.85	Dihydromikanolide	0.0103914	10.8723	0.101377	0.189645	0.006523	10.8868	0.293836	0.819843	0.014938	10.8767	0.0962731	0.386875	0.0136963	10.8836	0.226157	0.56194
nHILIC.CSF.86	C6 H16 N3 O S3	-0.00402036	10.7257	0.466084	0.62561	-0.013681	10.727	0.00685389	0.106235	0.00539016	10.7315	0.484092	0.697151	-0.00115547	10.7214	0.857342	0.942787
nHILIC.CSF.87	(1R,6R)-6-Hydroxy-2-succinylcyclohexa-2,4-diene-1-carboxylate	-0.0029978	10.946	0.676716	0.80982	-0.00973232	10.9491	0.130541	0.599172	0.00684135	10.9509	0.501004	0.702366	-0.00157879	10.9445	0.870689	0.951038
nHILIC.CSF.88	Pregna-4,16-diene-3,11,20-trione	-0.0253191	10.7944	0.0141911	0.0408971	-0.0136683	10.7975	0.19638	0.71024	-0.000527638	10.8046	0.971374	0.979196	0.0069285	10.7875	0.600804	0.809734
nHILIC.CSF.89	Urocanic acid	-0.0178194	10.6145	0.252384	0.399762	0.042959	10.6732	0.00206994	0.0570221	0.0402183	10.6156	0.468789	0.684264	0.0155611	10.6772	0.388787	0.682844
nHILIC.CSF.9	?-D-Glucose	0.0198334	10.8415	0.00785706	0.0279505	-0.00198741	10.8463	0.690819	0.967801	0.0148807	10.8404	0.0686278	0.343667	-0.00547771	10.8477	0.363022	0.670743
nHILIC.CSF.90	Thr Lys Lys	0.0104717	10.8563	0.0558548	0.115068	-0.0173549	10.8592	0.000228371	0.0187584	0.0159599	10.8605	0.0124247	0.17714	-0.0103027	10.8552	0.122639	0.450695
nHILIC.CSF.91	C16 H8 N8 O2 S	-0.0028136	10.7293	0.59754	0.750963	-0.00944413	10.7279	0.0267024	0.225757	0.00129042	10.7322	0.836261	0.916508	-0.00279184	10.7249	0.618918	0.813971
nHILIC.CSF.92	Maclurin	0.050282	10.1336	0.0198439	0.0506977	0.0188664	9.40976	0.465137	0.919063	-0.618398	9.82848	0.0929709	0.378275	-0.823404	9.65191	0.0342083	0.313657
nHILIC.CSF.93	(R)-(+)-2-Pyrrolidone-5-carboxylic acid	0.011254	10.9093	0.0546733	0.112991	0.000583825	10.9154	0.884768	0.986808	0.0113678	10.9098	0.129845	0.425904	0.000511015	10.9154	0.928484	0.987652
nHILIC.CSF.94	5-O-Methylvisamminol	0.0181518	10.8489	0.002115	0.0130986	-0.00849228	10.8355	0.117372	0.557733	-0.000673592	10.84	0.947387	0.966691	-0.0260782	10.8432	0.0223809	0.260178
nHILIC.CSF.95	Pyriculol	0.0379998	10.7427	0.000319282	0.00472132	-0.0088748	10.7805	0.363758	0.861113	0.0612324	10.7573	2.38989e-05	0.0077791	0.0155619	10.7693	0.330659	0.658285
nHILIC.CSF.96	C3 H3 N O2	0.0152422	11.1168	0.0074156	0.0268675	-0.00396937	11.1096	0.341366	0.854727	0.0025011	11.1105	0.698902	0.823541	-0.0163196	11.1152	0.00369157	0.109237
nHILIC.CSF.97	C23 H4 N O25 S	0.0131534	10.9242	0.0192303	0.0500758	-0.00161181	10.9272	0.67863	0.962799	0.0100372	10.9234	0.16752	0.458216	-0.00473331	10.9282	0.489959	0.740087
nHILIC.CSF.98	Dihydroxyacetone phosphate	-0.00165516	10.8015	0.85141	0.922154	-0.00525629	10.8027	0.300081	0.819843	0.00254698	10.8042	0.901282	0.9454	0.000192838	10.8001	0.992589	0.995869
nHILIC.CSF.99	C4 H4 N4 O2	0.0120708	10.8956	0.0345303	0.0788745	0.0100422	10.9006	0.035115	0.281972	0.00474152	10.8932	0.601754	0.77043	0.00486997	10.9034	0.521751	0.754799

## Sheet: csf philic
Compound	compound name	H+FollowUP.vs.H+Base.Log2.Fold.Change	H+FollowUP.vs.H+Base.Gaussian.AveExpr	H+FollowUP.vs.H+Base.Gaussian.p-value	H+FollowUP.vs.H+Base.Gaussian.FDR	P+FollowUP.vs.P+Base.Log2.Fold.Change	P+FollowUP.vs.P+Base.Gaussian.AveExpr	P+FollowUP.vs.P+Base.Gaussian.p-value	P+FollowUP.vs.P+Base.Gaussian.FDR	P+Base.vs.H+Base.Log2.Fold.Change	P+Base.vs.H+Base.Gaussian.AveExpr	P+Base.vs.H+Base.Gaussian.p-value	P+Base.vs.H+Base.Gaussian.FDR	P+Follow-Up.vs.H+FollowUp.Log2.Fold.Change	P+Follow-Up.vs.H+FollowUp.Gaussian.AveExpr	P+Follow-Up.vs.H+FollowUp.Gaussian.p-value	P+Follow-Up.vs.H+FollowUp.Gaussian.FDR
pHILIC.CSF.1	Creatinine	0.000625524	10.7449	0.880472	0.98241	0.00927307	10.7443	0.0316738	0.157249	-0.00463096	10.7417	0.422517	0.729635	0.00291829	10.7475	0.630435	0.961048
pHILIC.CSF.10	Thr Lys Lys	-0.00156887	10.5243	0.729061	0.981703	-0.00713465	10.5253	0.155139	0.351385	0.00331826	10.527	0.651457	0.852706	-0.00228377	10.5227	0.720283	0.965357
pHILIC.CSF.100	C33 H17 N14	-0.0147822	10.1063	0.185519	0.693403	0.012343	10.1069	0.396929	0.596703	-0.0140453	10.1058	0.415462	0.728925	0.0107313	10.1074	0.511102	0.937443
pHILIC.CSF.101	Nitrothal-isopropyl	-0.0025394	10.3374	0.622253	0.981703	0.015293	10.3304	0.0087519	0.0764274	-0.0160553	10.33	0.0271816	0.314449	0.00167548	10.3372	0.828147	0.991927
pHILIC.CSF.102	cis-Caryophyllene	0.0333513	9.55932	0.125699	0.591206	-0.0590365	9.73927	0.0179917	0.113927	0.481452	9.74663	0.411543	0.728925	-0.102222	9.56761	0.720854	0.965357
pHILIC.CSF.103	<none> Esi+1.0010031 :1	-0.0276113	10.0647	0.0724541	0.426518	0.0336018	10.0587	0.00324448	0.0436894	-0.033264	10.0576	0.0332784	0.337244	0.0172177	10.0652	0.280714	0.848367
pHILIC.CSF.104	Pirbuterol	-0.0013603	10.3341	0.753223	0.981703	0.00700658	10.3279	0.076895	0.249629	-0.010244	10.329	0.0811595	0.43297	-0.00257664	10.3324	0.708833	0.962698
pHILIC.CSF.105	C10 H2 N3 O	-0.0162429	10.2597	0.00461175	0.125527	0.0135197	10.2475	0.00732013	0.0698611	-0.0257654	10.2527	0.00111594	0.0997242	0.000938424	10.2534	0.899808	0.99565
pHILIC.CSF.106	Retinoyl CoA	-0.030168	9.97695	0.164253	0.661725	0.0222338	9.94844	0.258708	0.46577	-0.10304	9.91628	0.259837	0.602406	-0.0371554	10.0066	0.0384379	0.539777
pHILIC.CSF.107	Pyroglutamic acid Esi+7.5439854	0.00130762	9.43636	0.93569	0.990573	-0.00738584	9.4506	0.631821	0.772576	0.103971	9.51551	0.747901	0.913339	-0.0746756	9.37269	0.831292	0.991927
pHILIC.CSF.108	2-Caffeoylisocitrate	0.0178378	9.69949	0.33102	0.851813	0.00917927	9.75797	0.74907	0.850842	0.181656	9.77704	0.491561	0.769109	-0.0908394	9.6855	0.706181	0.962698
pHILIC.CSF.109	L-Norvaline	-0.00810204	10.2637	0.136016	0.616339	0.00151473	10.2787	0.792727	0.879562	0.0109393	10.2731	0.190957	0.545294	0.0192646	10.2706	0.0308124	0.531379
pHILIC.CSF.11	13-Docosenamide	-0.0317437	10.3842	0.00362783	0.104887	-0.0153152	10.384	0.0645373	0.224965	-0.00514668	10.3941	0.708756	0.89207	0.00440113	10.3741	0.709817	0.962698
pHILIC.CSF.110	C12 H23 N O3	-0.0181879	10.0412	0.189617	0.706035	-0.00672086	9.89917	0.644187	0.779847	-0.174845	10.0304	0.045036	0.375173	-0.108592	9.89762	0.783492	0.988668
pHILIC.CSF.111	2'-Hydroxy-2,4',6'-trimethoxychalcone	-0.222747	9.6125	5.9731e-10	2.93578e-07	0.0832593	9.91056	0.000301218	0.00791231	0.24273	9.76188	0.204628	0.561323	0.355323	9.7871	0.0273027	0.498362
pHILIC.CSF.112	C34 H33 N29 O10 S	-0.0302127	10.065	0.0438392	0.339323	0.0247506	10.0523	0.0259696	0.138511	-0.0365528	10.0569	0.0226454	0.289605	0.00610918	10.0593	0.688661	0.962698
pHILIC.CSF.113	24-Nor-5beta-cholane-3alpha,7alpha,12alpha,22,23-pentol	0.0867506	10.1002	0.00407655	0.114493	0.055234	10.0931	0.0239494	0.133007	-0.00533739	10.0661	0.848477	0.944567	-0.00994855	10.1266	0.739082	0.966582
pHILIC.CSF.114	C8 H16 N3 O4 S	-0.00252522	10.2827	0.652494	0.981703	0.0137692	10.2958	0.0115956	0.0900948	0.00493926	10.2865	0.576107	0.815976	0.0211673	10.2931	0.024135	0.492185
pHILIC.CSF.115	Ethyl 3-(N-butylacetamido)propionate	-0.0167629	10.0443	0.28742	0.7968	-0.0092698	10.0395	0.503354	0.676877	-0.00783372	10.0451	0.714427	0.896911	-0.00724145	10.0382	0.652909	0.961048
pHILIC.CSF.116	C9 H20 O4	0.00359801	10.352	0.439508	0.91683	0.00187211	10.3414	0.721264	0.836088	-0.0110275	10.3454	0.101972	0.456805	-0.0111658	10.3471	0.165948	0.733165
pHILIC.CSF.117	C12 H21 N3	0.000300883	10.4059	0.948071	0.990573	0.00714574	10.3998	0.123218	0.316159	-0.00903455	10.4004	0.148795	0.49636	-0.00353183	10.4047	0.594311	0.950118
pHILIC.CSF.118	C7 H2 O11 S	-0.002935	10.3762	0.447824	0.92317	0.00787556	10.3712	0.086708	0.256859	-0.0105046	10.372	0.0945559	0.445437	-0.000184735	10.3749	0.97733	0.99565
pHILIC.CSF.119	C16 H34 O4	-0.00387242	10.128	0.774776	0.981703	-0.031755	10.1307	0.00215408	0.0331386	0.0135649	10.1377	0.394791	0.717337	-0.00760627	10.1213	0.450423	0.916699
pHILIC.CSF.12	C9 H20 O5	-0.00521897	10.3432	0.748393	0.981703	0.0257094	10.3549	0.102357	0.286658	-0.00535895	10.3432	0.78132	0.926334	0.0290294	10.356	0.100223	0.679443
pHILIC.CSF.120	1-(beta-D-Ribofuranosyl)-1,4-dihydronicotinamide	0.00350432	10.3056	0.45307	0.92317	0.00676593	10.3075	0.125512	0.318304	6.27603e-05	10.3039	0.9922	0.996835	0.00328468	10.3093	0.619507	0.960529
pHILIC.CSF.121	C3 H9 N S2	-0.000151057	10.3137	0.974169	0.991036	0.00550671	10.3074	0.277015	0.482923	-0.00877214	10.3086	0.202606	0.560742	-0.00456162	10.312	0.547898	0.943005
pHILIC.CSF.122	C21 H20 N8 O S2	0.0477793	9.76663	0.0307753	0.308696	0.00563592	9.87367	0.758435	0.856945	0.100674	9.90405	0.651153	0.852706	0.0666752	9.74556	0.77935	0.985516
pHILIC.CSF.123	Clitidine	0.00492664	10.3096	0.373309	0.882122	0.00438492	10.309	0.383547	0.582731	4.32791e-05	10.307	0.994879	0.996835	-0.00155055	10.3115	0.819464	0.991927
pHILIC.CSF.124	C28 H47 N11 O9	0.000773337	10.3176	0.892602	0.987441	0.00305028	10.3117	0.575792	0.738576	-0.00702389	10.3135	0.449933	0.74748	-0.00523413	10.3153	0.598203	0.950118
pHILIC.CSF.125	C28 H17 N11 S	0.0151859	9.83038	0.47932	0.934115	0.00871658	9.9272	0.68993	0.812217	0.162933	9.91888	0.169339	0.510614	0.0376359	9.84712	0.810507	0.991927
pHILIC.CSF.126	Poloxalene	-0.00638573	10.2355	0.585098	0.973393	0.0328751	10.2255	0.00180489	0.0286162	-0.0294769	10.2201	0.0744421	0.431021	0.0094482	10.2399	0.398674	0.883731
pHILIC.CSF.127	C14 H30 O8	0.00492843	10.1386	0.628935	0.981703	0.0176441	10.15	0.142559	0.340118	0.00905283	10.1376	0.435602	0.736498	0.013737	10.152	0.330363	0.860141
pHILIC.CSF.128	(2R)-2-Hydroxy-2-methylbutanenitrile Esi+4.487003	0.0684232	9.96819	4.50677e-05	0.00340781	-0.00304825	9.98202	0.822217	0.901047	0.26162	9.92114	0.118726	0.470597	-0.112457	10.0303	0.222277	0.785964
pHILIC.CSF.129	C19 H4 N O14 S3	0.00241919	10.3565	0.574501	0.972005	0.00780113	10.3514	0.084203	0.254682	-0.00695617	10.3507	0.240548	0.583148	-0.00382677	10.3568	0.565217	0.950118
pHILIC.CSF.13	Carnitine	-0.00714956	10.5614	0.121457	0.582402	0.00714758	10.564	0.137398	0.334405	-0.00420231	10.5625	0.505923	0.777072	0.00981896	10.5631	0.161842	0.731439
pHILIC.CSF.130	C43 H25 N8 O3	0.0133576	10.2419	0.456705	0.92317	0.00343043	10.2272	0.787427	0.879562	-0.0101192	10.2298	0.509904	0.779889	-0.0212804	10.238	0.148107	0.710179
pHILIC.CSF.131	C14 H18 N7 O	-0.0116387	10.1545	0.1758	0.676186	-0.00844504	10.1419	0.432415	0.629493	-0.0125346	10.1517	0.428876	0.735724	-0.0123982	10.1437	0.315913	0.848367
pHILIC.CSF.132	Montanol	0.00710472	10.0876	0.558435	0.966447	0.00478722	10.0856	0.572232	0.737227	-0.000742619	10.0838	0.948333	0.978186	-0.00509974	10.0892	0.695429	0.962698
[truncated: 945 more rows]

## Sheet: serum-nc18
Compound	compound name	H+FollowUP.vs.H+Base.Log2.Fold.Change	H+FollowUP.vs.H+Base.Gaussian.AveExpr	H+FollowUP.vs.H+Base.Gaussian.p-value	H+FollowUP.vs.H+Base.Gaussian.FDR	P+FollowUP.vs.P+Base.Log2.Fold.Change	P+FollowUP.vs.P+Base.Gaussian.AveExpr	P+FollowUP.vs.P+Base.Gaussian.p-value	P+FollowUP.vs.P+Base.Gaussian.FDR	P+Base.vs.H+Base.Log2.Fold.Change	P+Base.vs.H+Base.Gaussian.AveExpr	P+Base.vs.H+Base.Gaussian.p-value	P+Base.vs.H+Base.Gaussian.FDR	P+Follow-Up.vs.H+FollowUp.Log2.Fold.Change	P+Follow-Up.vs.H+FollowUp.Gaussian.AveExpr	P+Follow-Up.vs.H+FollowUp.Gaussian.p-value	P+Follow-Up.vs.H+FollowUp.Gaussian.FDR
[truncated: 843 more rows]

[truncated: 3 more sheets: serum pc18, serum nhilic, serum philic]
